# Supplementary material for: Watching others in a positive state does not induce optimism bias in common marmosets (Callithrix jacchus), but leads to behaviour indicative of competition
Source: Anim Cogn. 2021 Mar 16;24(5):1039–56. doi: 10.1007/s10071-021-01497-1 (PMC8360889; doi:10.1007/s10071-021-01497-1)
Supplement: Supplementary file 1 — Supplementary file1 (XLSX 182 KB) [file 10071_2021_1497_MOESM1_ESM.xlsx]

## Sheet: Data File summary
All data used for the reported analyses are provided herein.
Sheet name	Summary
JBT	All judgement bias test results
subject	Name of all study subjects
date	Date of testing
order	Chronological order of testing
test	pre- or post- judgement bias test
trialnumber	Trial 1-13 of 1 judgement bias test
latency	Reaction time between touching trial initiator and response
cue	P (positive cue), NP (near positive cue), M (middle cue), NN (near negative cue), N (negative cue)
goresponse	Go response yes (1) or no (0)
new trial	Start a new trial with initiator yes (1) or no (0)
wrong choice	Go response to the N cue or no-go reponse to P cue are considered wrong and marked by X
role	Demonstrator or observer
condition	Positive, negative, or control
time	Time of day when testing happened, before noon (am) or after noon (pm)
researcher	Researcher who collected data from the subject: Vedrana (V) or Jessie (J)
period	Testing period 1 (1) or repeated measures (2)
Behaviour during JBT
scent marking	counts
scratching	counts
gnawing	counts
Behaviour during manipulation
front	Proportion of time (seconds) sitting in front, calculated by total duration of sitting in front divided by total time manipulation
piloerection	yes (1) or no (0)
negative calls	Summary of counts of cough, tsik, tsik eck, and seep
positive calls	Summary of counts of food beg calls and chirp
contact calls	Summary of counts of phee, shrill, whirr

## Sheet: JBT
subject	date	order	test	trialnumber	latency	cue	goresponse	newtrial	wrongchoice	role	condition	time	researcher	period
Aurora	12012018	3	pre	1	2.3	P	1	0		dem.	control	pm	V	1
Aurora	12012018	3	pre	2	7.3	N	1	0	X	dem.	control	pm	V	1
Aurora	12012018	3	pre	3	7	N	1	0	X	dem.	control	pm	V	1
Aurora	12012018	3	pre	4	2.1	NP	1	0		dem.	control	pm	V	1
Aurora	12012018	3	pre	5	2.9	P	1	0		dem.	control	pm	V	1
Aurora	12012018	3	pre	6	2.4	P	1	0		dem.	control	pm	V	1
Aurora	12012018	3	pre	7	3.9	N	0	1		dem.	control	pm	V	1
Aurora	12012018	3	pre	8	8.1	NN	1	0		dem.	control	pm	V	1
Aurora	12012018	3	pre	9	2.2	P	1	0		dem.	control	pm	V	1
Aurora	12012018	3	pre	10	2.9	P	1	0		dem.	control	pm	V	1
Aurora	12012018	3	pre	11	5.3	N	0	1		dem.	control	pm	V	1
Aurora	12012018	3	pre	12	3.1	M	1	0		dem.	control	pm	V	1
Aurora	12012018	3	pre	13	6.6	N	1	0	X	dem.	control	pm	V	1
Aurora	12012018	4	post	1	2.3	P	1	0		dem.	control	pm	V	1
Aurora	12012018	4	post	2	7.3	N	1	0	X	dem.	control	pm	V	1
Aurora	12012018	4	post	3	6.6	N	1	0	X	dem.	control	pm	V	1
Aurora	12012018	4	post	4	2.2	NP	1	0		dem.	control	pm	V	1
Aurora	12012018	4	post	5	2.9	P	1	0		dem.	control	pm	V	1
Aurora	12012018	4	post	6	2.2	P	1	0		dem.	control	pm	V	1
Aurora	12012018	4	post	7	3.8	N	0	1		dem.	control	pm	V	1
Aurora	12012018	4	post	8	8.1	NN	1	0		dem.	control	pm	V	1
Aurora	12012018	4	post	9	2.3	P	1	0		dem.	control	pm	V	1
Aurora	12012018	4	post	10	2.9	P	1	0		dem.	control	pm	V	1
Aurora	12012018	4	post	11	5.3	N	0	1		dem.	control	pm	V	1
Aurora	12012018	4	post	12	3.1	M	1	0		dem.	control	pm	V	1
Aurora	12012018	4	post	13	8.3	N	1	0	X	dem.	control	pm	V	1
Aurora	12012018	1	pre	1	5	P	1	0		dem.	positive	am	j	1
Aurora	12012018	1	pre	2	3.3	N	0	1		dem.	positive	am	j	1
Aurora	12012018	1	pre	3	10	P	0	1	X	dem.	positive	am	j	1
Aurora	12012018	1	pre	4	8.1	NP	1	0		dem.	positive	am	j	1
Aurora	12012018	1	pre	5	4	N	0	1		dem.	positive	am	j	1
Aurora	12012018	1	pre	6	2.9	P	1	0		dem.	positive	am	j	1
Aurora	12012018	1	pre	7	10	N	0	1		dem.	positive	am	j	1
Aurora	12012018	1	pre	8	5	M	1	0		dem.	positive	am	j	1
Aurora	12012018	1	pre	9	22.5	P	0	1	X	dem.	positive	am	j	1
Aurora	12012018	1	pre	10	170.1	N	0	1		dem.	positive	am	j	1
Aurora	12012018	1	pre	11	3.8	P	1	0		dem.	positive	am	j	1
Aurora	12012018	1	pre	12	166.7	NN	0	1		dem.	positive	am	j	1
Aurora	12012018	1	pre	13	4.7	N	0	1		dem.	positive	am	j	1
Aurora	12012018	1	post	1	2.8	P	1	0		dem.	positive	am	j	1
Aurora	12012018	2	post	2	6.2	P	1	0		dem.	positive	am	j	1
Aurora	12012018	2	post	3	10	N	0	1		dem.	positive	am	j	1
Aurora	12012018	2	post	4	10.2	M	0	1		dem.	positive	am	j	1
Aurora	12012018	2	post	5	4.1	N	0	1		dem.	positive	am	j	1
Aurora	12012018	2	post	6	7.8	N	0	1		dem.	positive	am	j	1
Aurora	12012018	2	post	7	4.6	P	1	0		dem.	positive	am	j	1
Aurora	12012018	2	post	8	5.7	NN	1	0		dem.	positive	am	j	1
Aurora	12012018	2	post	9	5.6	N	0	1		dem.	positive	am	j	1
Aurora	12012018	2	post	10	2.8	P	1	0		dem.	positive	am	j	1
Aurora	12012018	2	post	11	4.2	P	1	0		dem.	positive	am	j	1
Aurora	12012018	2	post	12	5	NP	1	0		dem.	positive	am	j	1
Aurora	12012018	2	post	13	4.2	N	1	0	X	dem.	positive	am	j	1
Aurora	13012018	5	pre	1	3.2	P	1	0		dem.	positive	pm	j	2
Aurora	13012018	5	pre	2	4.3	N	0	1		dem.	positive	pm	j	2
Aurora	13012018	5	pre	3	6.4	P	1	0		dem.	positive	pm	j	2
Aurora	13012018	5	pre	4	5.3	NN	1	0		dem.	positive	pm	j	2
Aurora	13012018	5	pre	5	3.1	N	0	1		dem.	positive	pm	j	2
Aurora	13012018	5	pre	6	6.3	N	0	1		dem.	positive	pm	j	2
Aurora	13012018	5	pre	7	2.1	P	1	0		dem.	positive	pm	j	2
Aurora	13012018	5	pre	8	3.5	M	1	0		dem.	positive	pm	j	2
Aurora	13012018	5	pre	9	3.2	P	1	0		dem.	positive	pm	j	2
Aurora	13012018	5	pre	10	4.8	N	0	1		dem.	positive	pm	j	2
Aurora	13012018	5	pre	11	10.9	N	0	1		dem.	positive	pm	j	2
Aurora	13012018	5	pre	12	2.5	NP	1	0		dem.	positive	pm	j	2
Aurora	13012018	5	pre	13	3.3	P	1	0		dem.	positive	pm	j	2
Aurora	13012018	6	post	1	3	P	1	0		dem.	positive	pm	j	2
Aurora	13012018	6	post	2	3.1	N	1	0	X	dem.	positive	pm	j	2
Aurora	13012018	6	post	3	2.3	P	1	0		dem.	positive	pm	j	2
Aurora	13012018	6	post	4	3.4	M	1	0		dem.	positive	pm	j	2
Aurora	13012018	6	post	5	3.7	P	1	0		dem.	positive	pm	j	2
Aurora	13012018	6	post	6	3.5	P	1	0		dem.	positive	pm	j	2
Aurora	13012018	6	post	7	8.3	N	0	1		dem.	positive	pm	j	2
Aurora	13012018	6	post	8	2.6	NP	1	0		dem.	positive	pm	j	2
Aurora	13012018	6	post	9	93.8	N	0	1		dem.	positive	pm	j	2
Aurora	13012018	6	post	10	1.7	P	1	0		dem.	positive	pm	j	2
Aurora	13012018	6	post	11	5.1	N	1	0	X	dem.	positive	pm	j	2
Aurora	13012018	6	post	12	2.6	NN	1	0		dem.	positive	pm	j	2
Aurora	13012018	6	post	13	3.3	N	0	1		dem.	positive	pm	j	2
Aurora	14012018	7	pre	1	2.6	P	1	0		dem.	control	pm	V	2
Aurora	14012018	7	pre	2	4.9	N	0	1		dem.	control	pm	V	2
Aurora	14012018	7	pre	3	1.9	P	1	0		dem.	control	pm	V	2
Aurora	14012018	7	pre	4	2.9	M	1	0		dem.	control	pm	V	2
Aurora	14012018	7	pre	5	2.1	P	1	0		dem.	control	pm	V	2
Aurora	14012018	7	pre	6	3.2	P	1	0		dem.	control	pm	V	2
Aurora	14012018	7	pre	7	5.8	N	0	1		dem.	control	pm	V	2
Aurora	14012018	7	pre	8	2.6	NP	1	0		dem.	control	pm	V	2
Aurora	14012018	7	pre	9	8	N	1	0	X	dem.	control	pm	V	2
Aurora	14012018	7	pre	10	1.5	P	1	0		dem.	control	pm	V	2
Aurora	14012018	7	pre	11	3.6	N	0	1		dem.	control	pm	V	2
Aurora	14012018	7	pre	12	2.9	NN	1	0		dem.	control	pm	V	2
Aurora	14012018	7	pre	13	5.6	N	0	1		dem.	control	pm	V	2
Aurora	14012018	8	post	1	2.5	P	1	0		dem.	control	pm	V	2
Aurora	14012018	8	post	2	10	N	0	1		dem.	control	pm	V	2
Aurora	14012018	8	post	3	3	P	1	0		dem.	control	pm	V	2
Aurora	14012018	8	post	4	2.1	NP	1	0		dem.	control	pm	V	2
Aurora	14012018	8	post	5	5.3	N	1	0	X	dem.	control	pm	V	2
Aurora	14012018	8	post	6	2.6	P	1	0		dem.	control	pm	V	2
Aurora	14012018	8	post	7	7.7	N	1	0	X	dem.	control	pm	V	2
Aurora	14012018	8	post	8	3.3	M	1	0		dem.	control	pm	V	2
Aurora	14012018	8	post	9	3.1	P	1	0		dem.	control	pm	V	2
Aurora	14012018	8	post	10	3.4	N	0	1		dem.	control	pm	V	2
Aurora	14012018	8	post	11	3.2	P	1	0		dem.	control	pm	V	2
Aurora	14012018	8	post	12	5.2	NN	0	1		dem.	control	pm	V	2
Aurora	14012018	8	post	13	4.2	N	0	1		dem.	control	pm	V	2
Aurora	15012018	9	pre	1	3.2	P	1	0		dem.	negative	am	J	1
Aurora	15012018	9	pre	2	3.6	N	0	1		dem.	negative	am	J	1
Aurora	15012018	9	pre	3	2.6	P	1	0		dem.	negative	am	J	1
Aurora	15012018	9	pre	4	4.3	NN	0	1		dem.	negative	am	J	1
Aurora	15012018	9	pre	5	6.7	N	1	0	X	dem.	negative	am	J	1
Aurora	15012018	9	pre	6	4.3	N	0	1		dem.	negative	am	J	1
Aurora	15012018	9	pre	7	3	P	1	0		dem.	negative	am	J	1
Aurora	15012018	9	pre	8	5.3	M	1	0		dem.	negative	am	J	1
Aurora	15012018	9	pre	9	2.8	P	1	0		dem.	negative	am	J	1
Aurora	15012018	9	pre	10	3	N	0	1		dem.	negative	am	J	1
Aurora	15012018	9	pre	11	4.3	N	1	0	X	dem.	negative	am	J	1
Aurora	15012018	9	pre	12	3.3	NP	1	0		dem.	negative	am	J	1
Aurora	15012018	9	pre	13	3.1	P	1	0		dem.	negative	am	J	1
Aurora	15012018	10	post	1	3.7	P	1	0		dem.	negative	am	J	1
Aurora	15012018	10	post	2	4.5	N	0	1		dem.	negative	am	J	1
Aurora	15012018	10	post	3	23.6	N	0	1		dem.	negative	am	J	1
Aurora	15012018	10	post	4	3.8	NN	1	0		dem.	negative	am	J	1
Aurora	15012018	10	post	5	3	P	1	0		dem.	negative	am	J	1
Aurora	15012018	10	post	6	3.5	N	0	1		dem.	negative	am	J	1
Aurora	15012018	10	post	7	2.6	P	1	0		dem.	negative	am	J	1
Aurora	15012018	10	post	8	5.1	M	1	0		dem.	negative	am	J	1
Aurora	15012018	10	post	9	2.8	N	0	1		dem.	negative	am	J	1
Aurora	15012018	10	post	10	10	N	0	1		dem.	negative	am	J	1
Aurora	15012018	10	post	11	2.3	P	1	0		dem.	negative	am	J	1
Aurora	15012018	10	post	12	2.7	NP	1	0		dem.	negative	am	J	1
Aurora	15012018	10	post	13	2.6	P	1	0		dem.	negative	am	J	1
Aurora	16012018	11	pre	1	3.1	P	1	0		dem.	negative	am	V	2
Aurora	16012018	11	pre	2	4.9	P	1	0		dem.	negative	am	V	2
Aurora	16012018	11	pre	3	4.5	N	0	1		dem.	negative	am	V	2
Aurora	16012018	11	pre	4	2.7	M	1	0		dem.	negative	am	V	2
Aurora	16012018	11	pre	5	3.9	N	0	1		dem.	negative	am	V	2
Aurora	16012018	11	pre	6	17.6	N	0	1		dem.	negative	am	V	2
Aurora	16012018	11	pre	7	3.5	P	1	0		dem.	negative	am	V	2
Aurora	16012018	11	pre	8	9.4	NN	1	0		dem.	negative	am	V	2
Aurora	16012018	11	pre	9	8.1	N	0	1		dem.	negative	am	V	2
Aurora	16012018	11	pre	10	4.2	P	1	0		dem.	negative	am	V	2
Aurora	16012018	11	pre	11	5	P	1	0		dem.	negative	am	V	2
Aurora	16012018	11	pre	12	3.6	NP	1	0		dem.	negative	am	V	2
Aurora	16012018	11	pre	13	6.7	N	0	1		dem.	negative	am	V	2
Aurora	16012018	12	post	1	2.6	P	1	0		dem.	negative	am	V	2
Aurora	16012018	12	post	2	6.5	N	0	1		dem.	negative	am	V	2
Aurora	16012018	12	post	3	3.1	N	1	0	X	dem.	negative	am	V	2
Aurora	16012018	12	post	4	3.1	NP	1	0		dem.	negative	am	V	2
Aurora	16012018	12	post	5	3.5	P	1	0		dem.	negative	am	V	2
Aurora	16012018	12	post	6	4.8	P	0	1	X	dem.	negative	am	V	2
Aurora	16012018	12	post	7	7.2	N	0	1		dem.	negative	am	V	2
Aurora	16012018	12	post	8	5.5	NN	1	0		dem.	negative	am	V	2
Aurora	16012018	12	post	9	8.1	P	0	1	X	dem.	negative	am	V	2
Aurora	16012018	12	post	10	4.1	P	1	0		dem.	negative	am	V	2
Aurora	16012018	12	post	11	6.4	N	1	0	X	dem.	negative	am	V	2
Aurora	16012018	12	post	12	4.3	M	1	0		dem.	negative	am	V	2
Aurora	16012018	12	post	13	6.8	N	0	1		dem.	negative	am	V	2
Nala	13012018	1	pre	1	2.5	P	1	0		dem.	control	pm	V	1
Nala	13012018	1	pre	2	48.1	N	0	1		dem.	control	pm	V	1
Nala	13012018	1	pre	3	3	P	1	0		dem.	control	pm	V	1
Nala	13012018	1	pre	4	7.9	NN	0	1		dem.	control	pm	V	1
Nala	13012018	1	pre	5	49.5	N	0	1		dem.	control	pm	V	1
Nala	13012018	1	pre	6	4.4	P	1	0		dem.	control	pm	V	1
Nala	13012018	1	pre	7	111.4	N	0	1		dem.	control	pm	V	1
Nala	13012018	1	pre	8	6.1	M	1	0		dem.	control	pm	V	1
Nala	13012018	1	pre	9	3.8	P	1	0		dem.	control	pm	V	1
Nala	13012018	1	pre	10	20.5	N	0	1		dem.	control	pm	V	1
Nala	13012018	1	pre	11	2.8	P	1	0		dem.	control	pm	V	1
Nala	13012018	1	pre	12	4.7	NP	1	0		dem.	control	pm	V	1
Nala	13012018	1	pre	13	10	N	1	0	X	dem.	control	pm	V	1
Nala	13012018	2	post	1	4.2	P	1	0		dem.	control	pm	V	1
Nala	13012018	2	post	2	3	P	1	0		dem.	control	pm	V	1
Nala	13012018	2	post	3	51.5	N	0	1		dem.	control	pm	V	1
Nala	13012018	2	post	4	3.7	M	1	0		dem.	control	pm	V	1
Nala	13012018	2	post	5	21.1	N	0	1		dem.	control	pm	V	1
Nala	13012018	2	post	6	100.3	N	0	1		dem.	control	pm	V	1
Nala	13012018	2	post	7	2.9	P	1	0		dem.	control	pm	V	1
Nala	13012018	2	post	8	4	NP	1	0		dem.	control	pm	V	1
Nala	13012018	2	post	9	20.7	N	0	1		dem.	control	pm	V	1
Nala	13012018	2	post	10	4.9	P	1	0		dem.	control	pm	V	1
Nala	13012018	2	post	11	2.5	P	1	0		dem.	control	pm	V	1
Nala	13012018	2	post	12	5.4	NN	1	0		dem.	control	pm	V	1
Nala	13012018	2	post	13	52.4	N	0	1		dem.	control	pm	V	1
Nala	14012018	3	pre	1	4.1	P	1	0		obs.	positive	pm	J	1
Nala	14012018	3	pre	2	25.7	N	0	1		obs.	positive	pm	J	1
Nala	14012018	3	pre	3	4.2	N	0	1		obs.	positive	pm	J	1
Nala	14012018	3	pre	4	5.4	NP	1	0		obs.	positive	pm	J	1
Nala	14012018	3	pre	5	3.6	P	1	0		obs.	positive	pm	J	1
Nala	14012018	3	pre	6	31.6	N	0	1		obs.	positive	pm	J	1
Nala	14012018	3	pre	7	23.2	P	0	1	X	obs.	positive	pm	J	1
Nala	14012018	3	pre	8	35.3	M	0	1		obs.	positive	pm	J	1
Nala	14012018	3	pre	9	5.4	N	1	0	X	obs.	positive	pm	J	1
Nala	14012018	3	pre	10	2.7	N	0	1		obs.	positive	pm	J	1
Nala	14012018	3	pre	11	3.4	P	1	0		obs.	positive	pm	J	1
Nala	14012018	3	pre	12	4.1	NN	1	0		obs.	positive	pm	J	1
Nala	14012018	3	pre	13	3.1	P	1	0		obs.	positive	pm	J	1
Nala	14012018	4	post	1	2.3	P	1	0		obs.	positive	pm	J	1
Nala	14012018	4	post	2	2.8	N	0	1		obs.	positive	pm	J	1
Nala	14012018	4	post	3	5.3	N	1	0	X	obs.	positive	pm	J	1
Nala	14012018	4	post	4	2.7	NN	1	0		obs.	positive	pm	J	1
Nala	14012018	4	post	5	3.6	P	1	0		obs.	positive	pm	J	1
Nala	14012018	4	post	6	3.4	P	1	0		obs.	positive	pm	J	1
Nala	14012018	4	post	7	3.6	N	0	1		obs.	positive	pm	J	1
Nala	14012018	4	post	8	4	NP	1	0		obs.	positive	pm	J	1
Nala	14012018	4	post	9	2.3	P	1	0		obs.	positive	pm	J	1
Nala	14012018	4	post	10	3.5	P	1	0		obs.	positive	pm	J	1
Nala	14012018	4	post	11	13.4	N	0	1		obs.	positive	pm	J	1
Nala	14012018	4	post	12	3.2	M	1	0		obs.	positive	pm	J	1
Nala	14012018	4	post	13	10	N	0	1		obs.	positive	pm	J	1
Nala	15012018	5	pre	1	8.1	P	1	0		dem.	positive	am	V	1
Nala	15012018	5	pre	2	14.4	N	0	1		dem.	positive	am	V	1
Nala	15012018	5	pre	3	2.8	P	1	0		dem.	positive	am	V	1
Nala	15012018	5	pre	4	7.6	NP	1	0		dem.	positive	am	V	1
Nala	15012018	5	pre	5	48.5	N	0	1		dem.	positive	am	V	1
Nala	15012018	5	pre	6	20.8	N	0	1		dem.	positive	am	V	1
Nala	15012018	5	pre	7	2.2	P	1	0		dem.	positive	am	V	1
Nala	15012018	5	pre	8	4.3	M	1	0		dem.	positive	am	V	1
Nala	15012018	5	pre	9	3.2	P	1	0		dem.	positive	am	V	1
Nala	15012018	5	pre	10	16.2	N	0	1		dem.	positive	am	V	1
Nala	15012018	5	pre	11	20.8	N	0	1		dem.	positive	am	V	1
Nala	15012018	5	pre	12	2.8	NN	1	0		dem.	positive	am	V	1
Nala	15012018	5	pre	13	3.6	P	1	0		dem.	positive	am	V	1
Nala	15012018	6	post	1	7.2	P	1	0		dem.	positive	am	V	1
Nala	15012018	6	post	2	6.9	N	0	1		dem.	positive	am	V	1
Nala	15012018	6	post	3	5.7	P	1	0		dem.	positive	am	V	1
Nala	15012018	6	post	4	2.6	M	1	0		dem.	positive	am	V	1
Nala	15012018	6	post	5	6.5	P	1	0		dem.	positive	am	V	1
Nala	15012018	6	post	6	2.9	P	1	0		dem.	positive	am	V	1
Nala	15012018	6	post	7	22.6	N	0	1		dem.	positive	am	V	1
Nala	15012018	6	post	8	2.8	NN	1	0		dem.	positive	am	V	1
Nala	15012018	6	post	9	4	N	1	0	X	dem.	positive	am	V	1
Nala	15012018	6	post	10	3.5	P	1	0		dem.	positive	am	V	1
Nala	15012018	6	post	11	13.8	N	0	1		dem.	positive	am	V	1
Nala	15012018	6	post	12	3.1	NP	1	0		dem.	positive	am	V	1
Nala	15012018	6	post	13	3.9	N	0	1		dem.	positive	am	V	1
Nala	16012018	7	pre	1	6.7	P	1	0		obs.	control	am	J	1
Nala	16012018	7	pre	2	4.8	P	1	0		obs.	control	am	J	1
Nala	16012018	7	pre	3	4.1	N	0	1		obs.	control	am	J	1
Nala	16012018	7	pre	4	3.1	M	1	0		obs.	control	am	J	1
Nala	16012018	7	pre	5	27.1	N	0	1		obs.	control	am	J	1
Nala	16012018	7	pre	6	9.2	N	0	1		obs.	control	am	J	1
Nala	16012018	7	pre	7	4.1	P	1	0		obs.	control	am	J	1
Nala	16012018	7	pre	8	5	NP	1	0		obs.	control	am	J	1
Nala	16012018	7	pre	9	5.5	N	0	1		obs.	control	am	J	1
Nala	16012018	7	pre	10	10	P	1	0		obs.	control	am	J	1
Nala	16012018	7	pre	11	6	P	1	0		obs.	control	am	J	1
Nala	16012018	7	pre	12	4.4	NN	1	0		obs.	control	am	J	1
Nala	16012018	7	pre	13	10	N	0	1		obs.	control	am	J	1
Nala	16012018	8	post	1	2.7	P	1	0		obs.	control	am	J	1
Nala	16012018	8	post	2	7	N	1	0	X	obs.	control	am	J	1
Nala	16012018	8	post	3	3.5	N	0	1		obs.	control	am	J	1
Nala	16012018	8	post	4	4.4	NN	1	0		obs.	control	am	J	1
Nala	16012018	8	post	5	4.4	P	1	0		obs.	control	am	J	1
Nala	16012018	8	post	6	9	P	1	0		obs.	control	am	J	1
Nala	16012018	8	post	7	6.3	N	0	1		obs.	control	am	J	1
Nala	16012018	8	post	8	6.3	NP	1	0		obs.	control	am	J	1
Nala	16012018	8	post	9	6.9	P	1	0		obs.	control	am	J	1
Nala	16012018	8	post	10	5.6	P	1	0		obs.	control	am	J	1
Nala	16012018	8	post	11	10.9	N	0	1		obs.	control	am	J	1
Nala	16012018	8	post	12	7.1	M	1	0		obs.	control	am	J	1
Nala	16012018	8	post	13	3.7	N	0	1		obs.	control	am	J	1
Nala	17012018	9	pre	1	8.1	P	1	0		dem.	positive	am	V	2
Nala	17012018	9	pre	2	106.3	N	0	1		dem.	positive	am	V	2
Nala	17012018	9	pre	3	7.4	P	1	0		dem.	positive	am	V	2
Nala	17012018	9	pre	4	50.2	NN	0	1		dem.	positive	am	V	2
Nala	17012018	9	pre	5	235.9	N	0	1		dem.	positive	am	V	2
Nala	17012018	9	pre	6	8.4	P	1	0		dem.	positive	am	V	2
Nala	17012018	9	pre	7	45	N	0	1		dem.	positive	am	V	2
Nala	17012018	9	pre	8	8.6	M	1	0		dem.	positive	am	V	2
Nala	17012018	9	pre	9	9.9	P	1	0		dem.	positive	am	V	2
Nala	17012018	9	pre	10	84.3	N	0	1		dem.	positive	am	V	2
Nala	17012018	9	pre	11	5.9	P	1	0		dem.	positive	am	V	2
Nala	17012018	9	pre	12	15.8	NP	0	1		dem.	positive	am	V	2
Nala	17012018	9	pre	13	10	N	0	1		dem.	positive	am	V	2
Nala	17012018	10	post	1	3.7	P	1	0		dem.	positive	am	V	2
Nala	17012018	10	post	2	7.7	N	1	0	X	dem.	positive	am	V	2
Nala	17012018	10	post	3	57	N	0	1		dem.	positive	am	V	2
Nala	17012018	10	post	4	4.8	NP	1	0		dem.	positive	am	V	2
Nala	17012018	10	post	5	2.5	P	1	0		dem.	positive	am	V	2
Nala	17012018	10	post	6	5.9	N	0	1		dem.	positive	am	V	2
Nala	17012018	10	post	7	3.7	P	1	0		dem.	positive	am	V	2
Nala	17012018	10	post	8	5.9	M	0	1		dem.	positive	am	V	2
Nala	17012018	10	post	9	60.9	N	0	1		dem.	positive	am	V	2
Nala	17012018	10	post	10	6.6	N	1	0	X	dem.	positive	am	V	2
Nala	17012018	10	post	11	5.5	P	1	0		dem.	positive	am	V	2
Nala	17012018	10	post	12	20	NN	0	1		dem.	positive	am	V	2
Nala	17012018	10	post	13	4.7	P	1	0		dem.	positive	am	V	2
Nala	18012018	11	pre	1	4.7	P	1	0		dem.	control	am	J	2
Nala	18012018	11	pre	2	36.8	N	0	1		dem.	control	am	J	2
Nala	18012018	11	pre	3	4.5	N	0	1		dem.	control	am	J	2
Nala	18012018	11	pre	4	7.2	NP	1	0		dem.	control	am	J	2
Nala	18012018	11	pre	5	3.9	P	1	0		dem.	control	am	J	2
Nala	18012018	11	pre	6	34.5	N	0	1		dem.	control	am	J	2
Nala	18012018	11	pre	7	4.3	P	1	0		dem.	control	am	J	2
Nala	18012018	11	pre	8	3.4	M	1	0		dem.	control	am	J	2
Nala	18012018	11	pre	9	44.7	N	0	1		dem.	control	am	J	2
Nala	18012018	11	pre	10	4.6	N	0	1		dem.	control	am	J	2
Nala	18012018	11	pre	11	3.9	P	1	0		dem.	control	am	J	2
Nala	18012018	11	pre	12	55.6	NN	0	1		dem.	control	am	J	2
Nala	18012018	11	pre	13	6.7	P	1	0		dem.	control	am	J	2
Nala	18012018	12	post	1	5.1	P	1	0		dem.	control	am	J	2
Nala	18012018	12	post	2	62.3	N	0	1		dem.	control	am	J	2
Nala	18012018	12	post	3	5.2	P	1	0		dem.	control	am	J	2
Nala	18012018	12	post	4	20	NN	0	1		dem.	control	am	J	2
Nala	18012018	12	post	5	42.8	N	0	1		dem.	control	am	J	2
Nala	18012018	12	post	6	4.6	P	1	0		dem.	control	am	J	2
Nala	18012018	12	post	7	61.3	N	0	1		dem.	control	am	J	2
Nala	18012018	12	post	8	8.5	M	1	0		dem.	control	am	J	2
Nala	18012018	12	post	9	4.8	P	1	0		dem.	control	am	J	2
Nala	18012018	12	post	10	30.5	N	0	1		dem.	control	am	J	2
Nala	18012018	12	post	11	3.2	P	1	0		dem.	control	am	J	2
Nala	18012018	12	post	12	4.1	NP	1	0		dem.	control	am	J	2
Nala	18012018	12	post	13	10	N	0	1		dem.	control	am	J	2
Nala	18012018	13	pre	1	3.6	P	1	0		obs.	control	pm	V	2
Nala	18012018	13	pre	2	2.8	N	0	1		obs.	control	pm	V	2
Nala	18012018	13	pre	3	35.5	N	0	1		obs.	control	pm	V	2
Nala	18012018	13	pre	4	9	NN	1	0		obs.	control	pm	V	2
Nala	18012018	13	pre	5	4.4	P	1	0		obs.	control	pm	V	2
Nala	18012018	13	pre	6	6.6	P	1	0		obs.	control	pm	V	2
Nala	18012018	13	pre	7	17.1	N	0	1		obs.	control	pm	V	2
Nala	18012018	13	pre	8	3.2	NP	1	0		obs.	control	pm	V	2
Nala	18012018	13	pre	9	3.1	P	1	0		obs.	control	pm	V	2
Nala	18012018	13	pre	10	4.7	P	1	0		obs.	control	pm	V	2
Nala	18012018	13	pre	11	9.3	N	0	1		obs.	control	pm	V	2
Nala	18012018	13	pre	12	6.6	M	1	0		obs.	control	pm	V	2
Nala	18012018	13	pre	13	10	N	0	1		obs.	control	pm	V	2
Nala	18012018	14	post	1	2.2	P	1	0		obs.	control	pm	V	2
Nala	18012018	14	post	2	6.9	N	1	0	X	obs.	control	pm	V	2
Nala	18012018	14	post	3	4.7	P	1	0		obs.	control	pm	V	2
Nala	18012018	14	post	4	6.2	NP	1	0		obs.	control	pm	V	2
Nala	18012018	14	post	5	6	N	0	1		obs.	control	pm	V	2
Nala	18012018	14	post	6	41.4	N	0	1		obs.	control	pm	V	2
Nala	18012018	14	post	7	11.4	P	0	1	X	obs.	control	pm	V	2
Nala	18012018	14	post	8	12.4	M	0	1		obs.	control	pm	V	2
Nala	18012018	14	post	9	4.4	P	1	0		obs.	control	pm	V	2
Nala	18012018	14	post	10	5.2	N	0	1		obs.	control	pm	V	2
Nala	18012018	14	post	11	4.1	N	0	1		obs.	control	pm	V	2
Nala	18012018	14	post	12	6.1	NN	1	0		obs.	control	pm	V	2
Nala	18012018	14	post	13	5.4	P	1	0		obs.	control	pm	V	2
Nala	20012018	15	pre	1	3.1	P	1	0		obs.	negative	am	V	1
Nala	20012018	15	pre	2	5.3	N	0	1		obs.	negative	am	V	1
Nala	20012018	15	pre	3	3.4	P	1	0		obs.	negative	am	V	1
Nala	20012018	15	pre	4	6.4	M	1	0		obs.	negative	am	V	1
Nala	20012018	15	pre	5	5	P	1	0		obs.	negative	am	V	1
Nala	20012018	15	pre	6	6.3	P	1	0		obs.	negative	am	V	1
Nala	20012018	15	pre	7	7.2	N	0	1		obs.	negative	am	V	1
Nala	20012018	15	pre	8	5.2	NN	1	0		obs.	negative	am	V	1
Nala	20012018	15	pre	9	3.2	N	0	1		obs.	negative	am	V	1
Nala	20012018	15	pre	10	4.5	P	1	0		obs.	negative	am	V	1
Nala	20012018	15	pre	11	8.5	N	1	0	X	obs.	negative	am	V	1
Nala	20012018	15	pre	12	4.8	NP	1	0		obs.	negative	am	V	1
Nala	20012018	15	pre	13	3.5	N	0	1		obs.	negative	am	V	1
Nala	20012018	16	post	1	4.4	P	1	0		obs.	negative	am	V	1
Nala	20012018	16	post	2	6.1	P	1	0		obs.	negative	am	V	1
Nala	20012018	16	post	3	4.7	N	0	1		obs.	negative	am	V	1
Nala	20012018	16	post	4	5.6	M	1	0		obs.	negative	am	V	1
Nala	20012018	16	post	5	7.8	N	0	1		obs.	negative	am	V	1
Nala	20012018	16	post	6	7.8	N	0	1		obs.	negative	am	V	1
Nala	20012018	16	post	7	2.9	P	1	0		obs.	negative	am	V	1
Nala	20012018	16	post	8	3	NP	1	0		obs.	negative	am	V	1
Nala	20012018	16	post	9	3.1	N	0	1		obs.	negative	am	V	1
Nala	20012018	16	post	10	4	P	1	0		obs.	negative	am	V	1
Nala	20012018	16	post	11	5.1	P	1	0		obs.	negative	am	V	1
Nala	20012018	16	post	12	6.1	NN	1	0		obs.	negative	am	V	1
Nala	20012018	16	post	13	3.7	N	0	1		obs.	negative	am	V	1
Nala	20012018	17	pre	1	4.6	P	1	0		dem.	negative	pm	J	1
Nala	20012018	17	pre	2	3.5	N	0	1		dem.	negative	pm	J	1
Nala	20012018	17	pre	3	3.9	P	1	0		dem.	negative	pm	J	1
Nala	20012018	17	pre	4	9.2	M	1	0		dem.	negative	pm	J	1
Nala	20012018	17	pre	5	4.1	P	1	0		dem.	negative	pm	J	1
Nala	20012018	17	pre	6	3.6	P	1	0		dem.	negative	pm	J	1
Nala	20012018	17	pre	7	5.9	N	0	1		dem.	negative	pm	J	1
Nala	20012018	17	pre	8	6.9	NN	1	0		dem.	negative	pm	J	1
Nala	20012018	17	pre	9	3.4	N	0	1		dem.	negative	pm	J	1
Nala	20012018	17	pre	10	4.9	P	1	0		dem.	negative	pm	J	1
Nala	20012018	17	pre	11	17.4	N	0	1		dem.	negative	pm	J	1
Nala	20012018	17	pre	12	3.1	NP	1	0		dem.	negative	pm	J	1
Nala	20012018	17	pre	13	3.4	N	0	1		dem.	negative	pm	J	1
Nala	20012018	18	post	1	4.7	P	1	0		dem.	negative	pm	J	1
Nala	20012018	18	post	2	22.7	N	0	1		dem.	negative	pm	J	1
Nala	20012018	18	post	3	30.2	N	0	1		dem.	negative	pm	J	1
Nala	20012018	18	post	4	4	NP	1	0		dem.	negative	pm	J	1
Nala	20012018	18	post	5	3.6	P	1	0		dem.	negative	pm	J	1
Nala	20012018	18	post	6	16.9	N	0	1		dem.	negative	pm	J	1
Nala	20012018	18	post	7	4.3	P	1	0		dem.	negative	pm	J	1
Nala	20012018	18	post	8	3.2	M	1	0		dem.	negative	pm	J	1
Nala	20012018	18	post	9	9.8	N	1	0	X	dem.	negative	pm	J	1
Nala	20012018	18	post	10	3.6	N	0	1		dem.	negative	pm	J	1
Nala	20012018	18	post	11	2.9	P	1	0		dem.	negative	pm	J	1
Nala	20012018	18	post	12	3.1	NN	1	0		dem.	negative	pm	J	1
Nala	20012018	18	post	13	6.1	P	1	0		dem.	negative	pm	J	1
Nala	21012018	19	pre	1	4.1	P	1	0		obs.	positive	pm	J	2
Nala	21012018	19	pre	2	2.5	P	1	0		obs.	positive	pm	J	2
Nala	21012018	19	pre	3	2.8	N	0	1		obs.	positive	pm	J	2
Nala	21012018	19	pre	4	12.9	M	0	1		obs.	positive	pm	J	2
Nala	21012018	19	pre	5	3	N	0	1		obs.	positive	pm	J	2
Nala	21012018	19	pre	6	2.6	N	0	1		obs.	positive	pm	J	2
Nala	21012018	19	pre	7	2.8	P	1	0		obs.	positive	pm	J	2
Nala	21012018	19	pre	8	6.5	NP	1	0		obs.	positive	pm	J	2
Nala	21012018	19	pre	9	65.7	N	0	1		obs.	positive	pm	J	2
Nala	21012018	19	pre	10	4.3	P	1	0		obs.	positive	pm	J	2
Nala	21012018	19	pre	11	5	P	1	0		obs.	positive	pm	J	2
Nala	21012018	19	pre	12	18.3	NN	0	1		obs.	positive	pm	J	2
Nala	21012018	19	pre	13	3.2	N	0	1		obs.	positive	pm	J	2
Nala	21012018	20	post	1	4.7	P	1	0		obs.	positive	pm	J	2
Nala	21012018	20	post	2	5	N	0	1		obs.	positive	pm	J	2
Nala	21012018	20	post	3	6	P	1	0		obs.	positive	pm	J	2
Nala	21012018	20	post	4	4.3	NP	1	0		obs.	positive	pm	J	2
Nala	21012018	20	post	5	3.3	N	0	1		obs.	positive	pm	J	2
Nala	21012018	20	post	6	3.1	N	0	1		obs.	positive	pm	J	2
Nala	21012018	20	post	7	3.4	P	1	0		obs.	positive	pm	J	2
Nala	21012018	20	post	8	4.4	M	1	0		obs.	positive	pm	J	2
Nala	21012018	20	post	9	2.9	P	1	0		obs.	positive	pm	J	2
Nala	21012018	20	post	10	2.6	N	0	1		obs.	positive	pm	J	2
Nala	21012018	20	post	11	3	N	0	1		obs.	positive	pm	J	2
Nala	21012018	20	post	12	8.4	NN	1	0		obs.	positive	pm	J	2
Nala	21012018	20	post	13	3.1	P	1	0		obs.	positive	pm	J	2
Nala	22012018	21	pre	1	8.6	P	1	0		dem.	negative	am	V	2
Nala	22012018	21	pre	2	9.3	P	1	0		dem.	negative	am	V	2
Nala	22012018	21	pre	3	2.8	N	0	1		dem.	negative	am	V	2
Nala	22012018	21	pre	4	6.3	M	0	1		dem.	negative	am	V	2
Nala	22012018	21	pre	5	5.2	N	0	1		dem.	negative	am	V	2
Nala	22012018	21	pre	6	4	N	0	1		dem.	negative	am	V	2
Nala	22012018	21	pre	7	11.6	P	0	1	X	dem.	negative	am	V	2
Nala	22012018	21	pre	8	26.7	NP	0	1		dem.	negative	am	V	2
Nala	22012018	21	pre	9	5.1	N	0	1		dem.	negative	am	V	2
Nala	22012018	21	pre	10	3.9	P	1	0		dem.	negative	am	V	2
Nala	22012018	21	pre	11	232.3	P	0	1	X	dem.	negative	am	V	2
Nala	22012018	21	pre	12	4	NN	0	1		dem.	negative	am	V	2
Nala	22012018	21	pre	13	5.5	N	0	1		dem.	negative	am	V	2
Nala	22012018	22	post	1	4.6	P	0	1	X	dem.	negative	am	V	2
Nala	22012018	22	post	2	36.6	N	0	1		dem.	negative	am	V	2
Nala	22012018	22	post	3	3.8	N	0	1		dem.	negative	am	V	2
Nala	22012018	22	post	4	19.9	NP	0	1		dem.	negative	am	V	2
Nala	22012018	22	post	5	9.3	P	1	0		dem.	negative	am	V	2
Nala	22012018	22	post	6	4.6	N	0	1		dem.	negative	am	V	2
Nala	22012018	22	post	7	5.3	P	1	0		dem.	negative	am	V	2
Nala	22012018	22	post	8	18.3	M	0	1		dem.	negative	am	V	2
Nala	22012018	22	post	9	3.8	N	0	1		dem.	negative	am	V	2
Nala	22012018	22	post	10	22.6	N	0	1		dem.	negative	am	V	2
Nala	22012018	22	post	11	6.5	P	0	1	X	dem.	negative	am	V	2
Nala	22012018	22	post	12	8.8	NN	0	1		dem.	negative	am	V	2
Nala	22012018	22	post	13	12	P	0	1	X	dem.	negative	am	V	2
Simba	12012018	1	pre	1	12.9	P	0	1	X	dem.	control	pm	j	1
Simba	12012018	1	pre	2	32.5	N	0	1		dem.	control	pm	j	1
Simba	12012018	1	pre	3	2.5	P	1	0		dem.	control	pm	j	1
Simba	12012018	1	pre	4	61	M	0	1		dem.	control	pm	j	1
Simba	12012018	1	pre	5	2.2	P	1	0		dem.	control	pm	j	1
Simba	12012018	1	pre	6	2.1	P	1	0		dem.	control	pm	j	1
Simba	12012018	1	pre	7	11.7	N	0	1		dem.	control	pm	j	1
Simba	12012018	1	pre	8	1.7	NP	1	0		dem.	control	pm	j	1
Simba	12012018	1	pre	9	4.7	N	0	1		dem.	control	pm	j	1
Simba	12012018	1	pre	10	2	P	1	0		dem.	control	pm	j	1
Simba	12012018	1	pre	11	17.5	N	0	1		dem.	control	pm	j	1
Simba	12012018	1	pre	12	25.3	NN	0	1		dem.	control	pm	j	1
Simba	12012018	1	pre	13	10	N	0	1		dem.	control	pm	j	1
Simba	12012018	2	post	1	2.1	P	1	0		dem.	control	pm	j	1
Simba	12012018	2	post	2	21	N	0	1		dem.	control	pm	j	1
Simba	12012018	2	post	3	2	P	1	0		dem.	control	pm	j	1
Simba	12012018	2	post	4	4.5	NN	0	1		dem.	control	pm	j	1
Simba	12012018	2	post	5	20.7	N	0	1		dem.	control	pm	j	1
Simba	12012018	2	post	6	17.4	N	0	1		dem.	control	pm	j	1
Simba	12012018	2	post	7	1.8	P	1	0		dem.	control	pm	j	1
Simba	12012018	2	post	8	4.7	M	1	0		dem.	control	pm	j	1
Simba	12012018	2	post	9	1.7	P	1	0		dem.	control	pm	j	1
Simba	12012018	2	post	10	3.3	N	0	1		dem.	control	pm	j	1
Simba	12012018	2	post	11	10	N	0	1		dem.	control	pm	j	1
Simba	12012018	2	post	12	1	NP	1	0		dem.	control	pm	j	1
Simba	12012018	2	post	13	1	P	1	0		dem.	control	pm	j	1
Simba	13012018	3	pre	1	5	P	1	0		obs.	control	pm	J	1
Simba	13012018	3	pre	2	4.9	P	1	0		obs.	control	pm	J	1
Simba	13012018	3	pre	3	42.8	N	0	1		obs.	control	pm	J	1
Simba	13012018	3	pre	4	12.7	M	0	1		obs.	control	pm	J	1
Simba	13012018	3	pre	5	42.9	N	0	1		obs.	control	pm	J	1
Simba	13012018	3	pre	6	38.5	N	0	1		obs.	control	pm	J	1
Simba	13012018	3	pre	7	2.9	P	1	0		obs.	control	pm	J	1
Simba	13012018	3	pre	8	22.6	NN	0	1		obs.	control	pm	J	1
Simba	13012018	3	pre	9	8.6	N	0	1		obs.	control	pm	J	1
Simba	13012018	3	pre	10	3.4	P	1	0		obs.	control	pm	J	1
Simba	13012018	3	pre	11	2.2	P	1	0		obs.	control	pm	J	1
Simba	13012018	3	pre	12	4.2	NP	1	0		obs.	control	pm	J	1
Simba	13012018	3	pre	13	6.5	N	0	1		obs.	control	pm	J	1
Simba	13012018	4	post	1	3.1	P	1	0		obs.	control	pm	J	1
Simba	13012018	4	post	2	3.2	N	0	1		obs.	control	pm	J	1
Simba	13012018	4	post	3	4.5	P	1	0		obs.	control	pm	J	1
Simba	13012018	4	post	4	4	NP	1	0		obs.	control	pm	J	1
Simba	13012018	4	post	5	6.7	N	1	0	X	obs.	control	pm	J	1
Simba	13012018	4	post	6	2.4	P	1	0		obs.	control	pm	J	1
Simba	13012018	4	post	7	3.1	N	0	1		obs.	control	pm	J	1
Simba	13012018	4	post	8	4.1	M	1	0		obs.	control	pm	J	1
Simba	13012018	4	post	9	2.4	P	1	0		obs.	control	pm	J	1
Simba	13012018	4	post	10	3.3	N	0	1		obs.	control	pm	J	1
Simba	13012018	4	post	11	2.9	P	1	0		obs.	control	pm	J	1
Simba	13012018	4	post	12	5.4	NN	1	0		obs.	control	pm	J	1
Simba	13012018	4	post	13	6.1	N	0	1		obs.	control	pm	J	1
Simba	14012018	5	pre	1	2.3	P	1	0		dem.	positive	pm	V	1
Simba	14012018	5	pre	2	12.9	N	0	1		dem.	positive	pm	V	1
Simba	14012018	5	pre	3	10.6	N	0	1		dem.	positive	pm	V	1
Simba	14012018	5	pre	4	2.1	NP	1	0		dem.	positive	pm	V	1
Simba	14012018	5	pre	5	1.6	P	1	0		dem.	positive	pm	V	1
Simba	14012018	5	pre	6	1.9	P	1	0		dem.	positive	pm	V	1
Simba	14012018	5	pre	7	41.5	N	0	1		dem.	positive	pm	V	1
Simba	14012018	5	pre	8	3.3	NN	1	0		dem.	positive	pm	V	1
Simba	14012018	5	pre	9	1.6	P	1	0		dem.	positive	pm	V	1
Simba	14012018	5	pre	10	1.9	P	1	0		dem.	positive	pm	V	1
Simba	14012018	5	pre	11	3.7	N	0	1		dem.	positive	pm	V	1
Simba	14012018	5	pre	12	2.8	M	1	0		dem.	positive	pm	V	1
Simba	14012018	6	post	1	1.5	P	1	0		dem.	positive	pm	V	1
Simba	14012018	6	post	2	2.8	N	1	0	X	dem.	positive	pm	V	1
Simba	14012018	6	post	3	7.1	N	1	0	X	dem.	positive	pm	V	1
Simba	14012018	6	post	4	2.8	NN	1	0		dem.	positive	pm	V	1
Simba	14012018	6	post	5	2.1	P	1	0		dem.	positive	pm	V	1
Simba	14012018	6	post	6	26.8	N	0	1		dem.	positive	pm	V	1
Simba	14012018	6	post	7	2.5	P	1	0		dem.	positive	pm	V	1
Simba	14012018	6	post	8	5.9	M	1	0		dem.	positive	pm	V	1
Simba	14012018	6	post	9	4.5	N	1	0	X	dem.	positive	pm	V	1
Simba	14012018	6	post	10	3.4	N	0	1		dem.	positive	pm	V	1
Simba	14012018	6	post	11	2.6	P	1	0		dem.	positive	pm	V	1
Simba	14012018	6	post	12	1.6	NP	1	0		dem.	positive	pm	V	1
Simba	14012018	6	post	13	1.9	P	1	0		dem.	positive	pm	V	1
Simba	15012018	9	pre	1	3.9	P	1	0		obs.	negative	pm	V	1
Simba	15012018	9	pre	2	4.8	N	0	1		obs.	negative	pm	V	1
Simba	15012018	9	pre	3	3	P	1	0		obs.	negative	pm	V	1
Simba	15012018	9	pre	4	18.8	NN	0	1		obs.	negative	pm	V	1
Simba	15012018	9	pre	5	4.2	N	0	1		obs.	negative	pm	V	1
Simba	15012018	9	pre	6	17.8	N	0	1		obs.	negative	pm	V	1
Simba	15012018	9	pre	7	1.8	P	1	0		obs.	negative	pm	V	1
Simba	15012018	9	pre	8	4.2	M	1	0		obs.	negative	pm	V	1
Simba	15012018	9	pre	9	3.1	P	1	0		obs.	negative	pm	V	1
Simba	15012018	9	pre	10	5.1	N	0	1		obs.	negative	pm	V	1
Simba	15012018	9	pre	11	74.3	N	0	1		obs.	negative	pm	V	1
Simba	15012018	9	pre	12	3.8	NP	1	0		obs.	negative	pm	V	1
Simba	15012018	9	pre	13	2.7	P	1	0		obs.	negative	pm	V	1
Simba	15012018	10	post	1	1.5	P	1	0		obs.	negative	pm	V	1
Simba	15012018	10	post	2	6.5	N	1	0	X	obs.	negative	pm	V	1
Simba	15012018	10	post	3	2.8	P	1	0		obs.	negative	pm	V	1
Simba	15012018	10	post	4	3.9	M	1	0		obs.	negative	pm	V	1
Simba	15012018	10	post	5	2.2	P	1	0		obs.	negative	pm	V	1
Simba	15012018	10	post	6	4.3	P	1	0		obs.	negative	pm	V	1
Simba	15012018	10	post	7	6.9	N	1	0	X	obs.	negative	pm	V	1
Simba	15012018	10	post	8	2.6	NP	1	0		obs.	negative	pm	V	1
Simba	15012018	10	post	9	3.9	N	0	1		obs.	negative	pm	V	1
Simba	15012018	10	post	10	2.7	P	1	0		obs.	negative	pm	V	1
Simba	15012018	10	post	11	3.8	N	0	1		obs.	negative	pm	V	1
Simba	15012018	10	post	12	2.9	NN	1	0		obs.	negative	pm	V	1
Simba	15012018	10	post	13	4.6	N	0	1		obs.	negative	pm	V	1
Simba	15012018	7	pre	1	1.9	P	1	0		obs.	positive	am	J	1
Simba	15012018	7	pre	2	2.8	N	0	1		obs.	positive	am	J	1
Simba	15012018	7	pre	3	3.5	P	1	0		obs.	positive	am	J	1
Simba	15012018	7	pre	4	3.1	NP	1	0		obs.	positive	am	J	1
Simba	15012018	7	pre	5	6.3	N	1	0	X	obs.	positive	am	J	1
Simba	15012018	7	pre	6	2.7	P	1	0		obs.	positive	am	J	1
Simba	15012018	7	pre	7	6.6	N	0	1		obs.	positive	am	J	1
Simba	15012018	7	pre	8	3.1	M	1	0		obs.	positive	am	J	1
Simba	15012018	7	pre	9	2.2	P	1	0		obs.	positive	am	J	1
Simba	15012018	7	pre	10	3.6	N	0	1		obs.	positive	am	J	1
Simba	15012018	7	pre	11	1.9	P	1	0		obs.	positive	am	J	1
Simba	15012018	7	pre	12	12.6	NN	0	1		obs.	positive	am	J	1
Simba	15012018	7	pre	13	3.7	N	0	1		obs.	positive	am	J	1
Simba	15012018	8	post	1	1.7	P	1	0		obs.	positive	am	J	1
Simba	15012018	8	post	2	3.3	N	0	1		obs.	positive	am	J	1
Simba	15012018	8	post	3	14	N	0	1		obs.	positive	am	J	1
Simba	15012018	8	post	4	2.9	NP	1	0		obs.	positive	am	J	1
Simba	15012018	8	post	5	1.6	P	1	0		obs.	positive	am	J	1
Simba	15012018	8	post	6	1.8	P	1	0		obs.	positive	am	J	1
Simba	15012018	8	post	7	5.5	N	0	1		obs.	positive	am	J	1
Simba	15012018	8	post	8	3.2	NN	1	0		obs.	positive	am	J	1
Simba	15012018	8	post	9	1.7	P	1	0		obs.	positive	am	J	1
Simba	15012018	8	post	10	1.5	P	1	0		obs.	positive	am	J	1
Simba	15012018	8	post	11	2.7	N	0	1		obs.	positive	am	J	1
Simba	15012018	8	post	12	3.7	M	1	0		obs.	positive	am	J	1
Simba	15012018	8	post	13	2.7	N	0	1		obs.	positive	am	J	1
Simba	16012018	11	pre	1	2.4	P	1	0		dem.	negative	pm	V	1
Simba	16012018	11	pre	2	3.9	N	0	1		dem.	negative	pm	V	1
Simba	16012018	11	pre	3	10.1	N	0	1		dem.	negative	pm	V	1
Simba	16012018	11	pre	4	3.2	NN	1	0		dem.	negative	pm	V	1
Simba	16012018	11	pre	5	1.9	P	1	0		dem.	negative	pm	V	1
Simba	16012018	11	pre	6	3.1	N	1	0	X	dem.	negative	pm	V	1
Simba	16012018	11	pre	7	2.6	P	1	0		dem.	negative	pm	V	1
Simba	16012018	11	pre	8	2.8	M	1	0		dem.	negative	pm	V	1
Simba	16012018	11	pre	9	5.4	N	0	1		dem.	negative	pm	V	1
Simba	16012018	11	pre	10	112.6	N	0	1		dem.	negative	pm	V	1
Simba	16012018	11	pre	11	4.6	P	1	0		dem.	negative	pm	V	1
Simba	16012018	11	pre	12	1.9	NP	1	0		dem.	negative	pm	V	1
Simba	16012018	11	pre	13	3.7	P	1	0		dem.	negative	pm	V	1
Simba	16012018	12	post	1	1.9	P	1	0		dem.	negative	pm	V	1
Simba	16012018	12	post	2	2.2	P	1	0		dem.	negative	pm	V	1
Simba	16012018	12	post	3	29.9	N	0	1		dem.	negative	pm	V	1
Simba	16012018	12	post	4	1.7	M	1	0		dem.	negative	pm	V	1
Simba	16012018	12	post	5	4.4	N	0	1		dem.	negative	pm	V	1
Simba	16012018	12	post	6	6	N	1	0	X	dem.	negative	pm	V	1
Simba	16012018	12	post	7	1.4	P	1	0		dem.	negative	pm	V	1
Simba	16012018	12	post	8	47.4	NN	0	1		dem.	negative	pm	V	1
Simba	16012018	12	post	9	10	N	0	1		dem.	negative	pm	V	1
Simba	16012018	12	post	10	1.5	P	1	0		dem.	negative	pm	V	1
Simba	16012018	12	post	11	1.3	P	1	0		dem.	negative	pm	V	1
Simba	16012018	12	post	12	1.8	NP	1	0		dem.	negative	pm	V	1
Simba	16012018	12	post	13	92.1	N	0	1		dem.	negative	pm	V	1
Simba	17012018	13	pre	1	3	P	1	0		obs.	positive	pm	J	2
Simba	17012018	13	pre	2	4.4	P	1	0		obs.	positive	pm	J	2
Simba	17012018	13	pre	3	13.3	N	0	1		obs.	positive	pm	J	2
Simba	17012018	13	pre	4	4	M	1	0		obs.	positive	pm	J	2
Simba	17012018	13	pre	5	33.5	N	0	1		obs.	positive	pm	J	2
Simba	17012018	13	pre	6	21.6	N	0	1		obs.	positive	pm	J	2
Simba	17012018	13	pre	7	2.1	P	1	0		obs.	positive	pm	J	2
Simba	17012018	13	pre	8	11.8	NN	0	1		obs.	positive	pm	J	2
Simba	17012018	13	pre	9	6.8	N	0	1		obs.	positive	pm	J	2
Simba	17012018	13	pre	10	2.5	P	1	0		obs.	positive	pm	J	2
Simba	17012018	13	pre	11	2.1	P	1	0		obs.	positive	pm	J	2
Simba	17012018	13	pre	12	2.5	NP	1	0		obs.	positive	pm	J	2
Simba	17012018	13	pre	13	5.1	N	0	1		obs.	positive	pm	J	2
Simba	17012018	14	post	1	2.7	P	1	0		obs.	positive	pm	J	2
Simba	17012018	14	post	2	2.7	N	0	1		obs.	positive	pm	J	2
Simba	17012018	14	post	3	2.3	P	1	0		obs.	positive	pm	J	2
Simba	17012018	14	post	4	3.2	M	0	1		obs.	positive	pm	J	2
Simba	17012018	14	post	5	3.3	P	1	0		obs.	positive	pm	J	2
Simba	17012018	14	post	6	3.1	P	1	0		obs.	positive	pm	J	2
Simba	17012018	14	post	7	4.4	N	0	1		obs.	positive	pm	J	2
Simba	17012018	14	post	8	2	NP	1	0		obs.	positive	pm	J	2
Simba	17012018	14	post	9	3.3	N	0	1		obs.	positive	pm	J	2
Simba	17012018	14	post	10	3.3	P	1	0		obs.	positive	pm	J	2
Simba	17012018	14	post	11	3.4	N	0	1		obs.	positive	pm	J	2
Simba	17012018	14	post	12	3.9	NN	1	0		obs.	positive	pm	J	2
Simba	17012018	14	post	13	7.6	N	0	1		obs.	positive	pm	J	2
Simba	18012018	15	pre	1	2.6	P	1	0		obs.	control	am	V	2
Simba	18012018	15	pre	2	29.1	N	0	1		obs.	control	am	V	2
Simba	18012018	15	pre	3	3	P	1	0		obs.	control	am	V	2
Simba	18012018	15	pre	4	13.2	NN	0	1		obs.	control	am	V	2
Simba	18012018	15	pre	5	3.9	N	0	1		obs.	control	am	V	2
Simba	18012018	15	pre	6	4	N	0	1		obs.	control	am	V	2
Simba	18012018	15	pre	7	2.5	P	1	0		obs.	control	am	V	2
Simba	18012018	15	pre	8	3.1	M	1	0		obs.	control	am	V	2
Simba	18012018	15	pre	9	2.1	P	1	0		obs.	control	am	V	2
Simba	18012018	15	pre	10	3.7	N	0	1		obs.	control	am	V	2
Simba	18012018	15	pre	11	8	N	0	1		obs.	control	am	V	2
Simba	18012018	15	pre	12	2.2	NP	1	0		obs.	control	am	V	2
Simba	18012018	15	pre	13	2.2	P	1	0		obs.	control	am	V	2
Simba	18012018	16	post	1	2.2	P	1	0		obs.	control	am	V	2
Simba	18012018	16	post	2	3.3	N	0	1		obs.	control	am	V	2
Simba	18012018	16	post	3	4.9	N	0	1		obs.	control	am	V	2
Simba	18012018	16	post	4	4	NN	0	1		obs.	control	am	V	2
Simba	18012018	16	post	5	3.2	P	1	0		obs.	control	am	V	2
Simba	18012018	16	post	6	3.3	N	0	1		obs.	control	am	V	2
Simba	18012018	16	post	7	3.7	P	1	0		obs.	control	am	V	2
Simba	18012018	16	post	8	4.3	M	1	0		obs.	control	am	V	2
Simba	18012018	16	post	9	3.6	N	0	1		obs.	control	am	V	2
Simba	18012018	16	post	10	8.8	N	0	1		obs.	control	am	V	2
Simba	18012018	16	post	11	2.6	P	1	0		obs.	control	am	V	2
Simba	18012018	16	post	12	4.8	NP	1	0		obs.	control	am	V	2
Simba	18012018	16	post	13	1.5	P	1	0		obs.	control	am	V	2
Simba	19012018	17	pre	1	3.3	P	1	0		dem.	control	am	J	2
Simba	19012018	17	pre	2	4.7	N	0	1		dem.	control	am	J	2
Simba	19012018	17	pre	3	47.3	N	0	1		dem.	control	am	J	2
Simba	19012018	17	pre	4	4	NP	1	0		dem.	control	am	J	2
Simba	19012018	17	pre	5	2.8	P	1	0		dem.	control	am	J	2
Simba	19012018	17	pre	6	2.7	P	1	0		dem.	control	am	J	2
Simba	19012018	17	pre	7	156.2	N	0	1		dem.	control	am	J	2
Simba	19012018	17	pre	8	3.6	NN	1	0		dem.	control	am	J	2
Simba	19012018	17	pre	9	4.5	P	1	0		dem.	control	am	J	2
Simba	19012018	17	pre	10	2.3	P	1	0		dem.	control	am	J	2
Simba	19012018	17	pre	11	3	N	0	1		dem.	control	am	J	2
Simba	19012018	17	pre	12	4.7	M	1	0		dem.	control	am	J	2
Simba	19012018	17	pre	13	3.5	N	0	1		dem.	control	am	J	2
Simba	19012018	18	post	1	1.9	P	1	0		dem.	control	am	J	2
Simba	19012018	18	post	2	14.1	N	0	1		dem.	control	am	J	2
Simba	19012018	18	post	3	2.1	P	1	0		dem.	control	am	J	2
Simba	19012018	18	post	4	1.9	NP	1	0		dem.	control	am	J	2
Simba	19012018	18	post	5	2.6	N	0	1		dem.	control	am	J	2
Simba	19012018	18	post	6	1.8	P	1	0		dem.	control	am	J	2
Simba	19012018	18	post	7	3.4	N	0	1		dem.	control	am	J	2
Simba	19012018	18	post	8	2.5	M	1	0		dem.	control	am	J	2
Simba	19012018	18	post	9	2.3	P	1	0		dem.	control	am	J	2
Simba	19012018	18	post	10	3.2	N	0	1		dem.	control	am	J	2
Simba	19012018	18	post	11	1.9	P	1	0		dem.	control	am	J	2
Simba	19012018	18	post	12	3.7	NN	1	0		dem.	control	am	J	2
Simba	19012018	18	post	13	3.4	N	0	1		dem.	control	am	J	2
Simba	19012018	19	pre	1	2.9	P	1	0		obs.	negative	pm	V	2
Simba	19012018	19	pre	2	2.7	N	0	1		obs.	negative	pm	V	2
Simba	19012018	19	pre	3	2.9	P	1	0		obs.	negative	pm	V	2
Simba	19012018	19	pre	4	2.4	NP	1	0		obs.	negative	pm	V	2
Simba	19012018	19	pre	5	2.5	N	0	1		obs.	negative	pm	V	2
Simba	19012018	19	pre	6	2.5	P	1	0		obs.	negative	pm	V	2
Simba	19012018	19	pre	7	2.3	N	0	1		obs.	negative	pm	V	2
Simba	19012018	19	pre	8	2.7	M	1	0		obs.	negative	pm	V	2
Simba	19012018	19	pre	9	2.1	P	1	0		obs.	negative	pm	V	2
Simba	19012018	19	pre	10	3	N	0	1		obs.	negative	pm	V	2
Simba	19012018	19	pre	11	1.8	P	1	0		obs.	negative	pm	V	2
Simba	19012018	19	pre	12	5.4	NN	1	0		obs.	negative	pm	V	2
Simba	19012018	19	pre	13	3.3	N	0	1		obs.	negative	pm	V	2
Simba	19012018	20	post	1	1.4	P	1	0		obs.	negative	pm	V	2
Simba	19012018	20	post	2	1.3	P	1	0		obs.	negative	pm	V	2
Simba	19012018	20	post	3	3.2	N	0	1		obs.	negative	pm	V	2
Simba	19012018	20	post	4	2.6	M	1	0		obs.	negative	pm	V	2
Simba	19012018	20	post	5	2.9	N	0	1		obs.	negative	pm	V	2
Simba	19012018	20	post	6	4.9	N	1	0	X	obs.	negative	pm	V	2
Simba	19012018	20	post	7	1.4	P	1	0		obs.	negative	pm	V	2
Simba	19012018	20	post	8	3.7	NN	0	1		obs.	negative	pm	V	2
Simba	19012018	20	post	9	3.5	N	0	1		obs.	negative	pm	V	2
Simba	19012018	20	post	10	2.6	P	1	0		obs.	negative	pm	V	2
Simba	19012018	20	post	11	2.2	P	1	0		obs.	negative	pm	V	2
Simba	19012018	20	post	12	4.5	NP	1	0		obs.	negative	pm	V	2
Simba	19012018	20	post	13	2.8	N	0	1		obs.	negative	pm	V	2
Simba	20012018	21	pre	1	2.6	P	1	0		dem.	negative	am	J	2
Simba	20012018	21	pre	2	4	N	0	1		dem.	negative	am	J	2
Simba	20012018	21	pre	3	3.1	P	1	0		dem.	negative	am	J	2
Simba	20012018	21	pre	4	2.9	M	1	0		dem.	negative	am	J	2
Simba	20012018	21	pre	5	2.1	P	1	0		dem.	negative	am	J	2
Simba	20012018	21	pre	6	1.7	P	1	0		dem.	negative	am	J	2
Simba	20012018	21	pre	7	3.4	N	0	1		dem.	negative	am	J	2
Simba	20012018	21	pre	8	1.9	NP	1	0		dem.	negative	am	J	2
Simba	20012018	21	pre	9	3	N	0	1		dem.	negative	am	J	2
Simba	20012018	21	pre	10	2.1	P	1	0		dem.	negative	am	J	2
Simba	20012018	21	pre	11	4.7	N	0	1		dem.	negative	am	J	2
Simba	20012018	21	pre	12	3.6	NN	1	0		dem.	negative	am	J	2
Simba	20012018	21	pre	13	2.5	N	0	1		dem.	negative	am	J	2
Simba	20012018	22	post	1	2.4	P	1	0		dem.	negative	am	J	2
Simba	20012018	22	post	2	6.1	N	0	1		dem.	negative	am	J	2
Simba	20012018	22	post	3	2.1	P	1	0		dem.	negative	am	J	2
Simba	20012018	22	post	4	2.8	NN	1	0		dem.	negative	am	J	2
Simba	20012018	22	post	5	4.6	N	0	1		dem.	negative	am	J	2
Simba	20012018	22	post	6	2.9	N	0	1		dem.	negative	am	J	2
Simba	20012018	22	post	7	2.3	P	1	0		dem.	negative	am	J	2
Simba	20012018	22	post	8	4.6	M	1	0		dem.	negative	am	J	2
Simba	20012018	22	post	9	1.9	P	1	0		dem.	negative	am	J	2
Simba	20012018	22	post	10	2.3	N	0	1		dem.	negative	am	J	2
Simba	20012018	22	post	11	7.9	N	1	0	X	dem.	negative	am	J	2
Simba	20012018	22	post	12	2.4	NP	1	0		dem.	negative	am	J	2
Simba	20012018	22	post	13	1.8	P	1	0		dem.	negative	am	J	2
Simba	21012018	23	pre	1	4	P	1	0		dem.	positive	am	V	2
Simba	21012018	23	pre	2	3.3	N	0	1		dem.	positive	am	V	2
Simba	21012018	23	pre	3	13	N	0	1		dem.	positive	am	V	2
Simba	21012018	23	pre	4	3.3	NN	1	0		dem.	positive	am	V	2
Simba	21012018	23	pre	5	2.5	P	1	0		dem.	positive	am	V	2
Simba	21012018	23	pre	6	4.1	N	0	1		dem.	positive	am	V	2
Simba	21012018	23	pre	7	2.4	P	1	0		dem.	positive	am	V	2
Simba	21012018	23	pre	8	13	M	0	1		dem.	positive	am	V	2
Simba	21012018	23	pre	9	5.3	N	0	1		dem.	positive	am	V	2
Simba	21012018	23	pre	10	3.9	N	0	1		dem.	positive	am	V	2
Simba	21012018	23	pre	11	2.5	P	1	0		dem.	positive	am	V	2
Simba	21012018	23	pre	12	1.7	NP	1	0		dem.	positive	am	V	2
Simba	21012018	23	pre	13	1.3	P	1	0		dem.	positive	am	V	2
Simba	21012018	24	post	1	2.4	P	1	0		dem.	positive	am	V	2
Simba	21012018	24	post	2	3.2	N	0	1		dem.	positive	am	V	2
Simba	21012018	24	post	3	2.2	P	1	0		dem.	positive	am	V	2
Simba	21012018	24	post	4	2	NP	1	0		dem.	positive	am	V	2
Simba	21012018	24	post	5	2.6	N	0	1		dem.	positive	am	V	2
Simba	21012018	24	post	6	2.9	P	1	0		dem.	positive	am	V	2
Simba	21012018	24	post	7	4.7	N	0	1		dem.	positive	am	V	2
Simba	21012018	24	post	8	2.6	M	1	0		dem.	positive	am	V	2
Simba	21012018	24	post	9	1.8	P	1	0		dem.	positive	am	V	2
Simba	21012018	24	post	10	3	N	0	1		dem.	positive	am	V	2
Simba	21012018	24	post	11	4	P	1	0		dem.	positive	am	V	2
Simba	21012018	24	post	12	2.9	NN	1	0		dem.	positive	am	V	2
Simba	21012018	24	post	13	6.9	N	1	0	X	dem.	positive	am	V	2
Smart	15012018	1	pre	1	5.8	P	1	0		dem.	negative	pm	J	1
Smart	15012018	1	pre	2	5.8	N	0	1		dem.	negative	pm	J	1
Smart	15012018	1	pre	3	3.2	P	1	0		dem.	negative	pm	J	1
Smart	15012018	1	pre	4	6.2	NP	0	1		dem.	negative	pm	J	1
Smart	15012018	1	pre	5	4	N	0	1		dem.	negative	pm	J	1
Smart	15012018	1	pre	6	2.7	P	1	0		dem.	negative	pm	J	1
Smart	15012018	1	pre	7	3.3	N	0	1		dem.	negative	pm	J	1
Smart	15012018	1	pre	8	5	M	0	1		dem.	negative	pm	J	1
Smart	15012018	1	pre	9	2.4	P	1	0		dem.	negative	pm	J	1
Smart	15012018	1	pre	10	6.1	N	0	1		dem.	negative	pm	J	1
Smart	15012018	1	pre	11	3	P	1	0		dem.	negative	pm	J	1
Smart	15012018	1	pre	12	84.5	NN	0	1		dem.	negative	pm	J	1
Smart	15012018	1	pre	13	3	N	0	1		dem.	negative	pm	J	1
Smart	15012018	2	post	1	2.5	P	1	0		dem.	negative	pm	J	1
Smart	15012018	2	post	2	4.4	P	1	0		dem.	negative	pm	J	1
Smart	15012018	2	post	3	3.2	N	0	1		dem.	negative	pm	J	1
Smart	15012018	2	post	4	4.1	M	1	0		dem.	negative	pm	J	1
Smart	15012018	2	post	5	3	N	0	1		dem.	negative	pm	J	1
Smart	15012018	2	post	6	3.9	N	0	1		dem.	negative	pm	J	1
Smart	15012018	2	post	7	2.5	P	1	0		dem.	negative	pm	J	1
Smart	15012018	2	post	8	3.4	NN	0	1		dem.	negative	pm	J	1
Smart	15012018	2	post	9	5.5	N	0	1		dem.	negative	pm	J	1
Smart	15012018	2	post	10	2.5	P	1	0		dem.	negative	pm	J	1
Smart	15012018	2	post	11	4.9	P	1	0		dem.	negative	pm	J	1
Smart	15012018	2	post	12	4.8	NP	0	1		dem.	negative	pm	J	1
Smart	15012018	2	post	13	12.9	N	0	1		dem.	negative	pm	J	1
Smart	17012018	3	pre	1	2.6	P	1	0		obs.	positive	am	J	1
Smart	17012018	3	pre	2	2.9	N	0	1		obs.	positive	am	J	1
Smart	17012018	3	pre	3	3.6	N	0	1		obs.	positive	am	J	1
Smart	17012018	3	pre	4	3.3	NN	1	0		obs.	positive	am	J	1
Smart	17012018	3	pre	5	2.8	P	1	0		obs.	positive	am	J	1
Smart	17012018	3	pre	6	4.4	N	0	1		obs.	positive	am	J	1
Smart	17012018	3	pre	7	2.5	P	1	0		obs.	positive	am	J	1
Smart	17012018	3	pre	8	4.1	M	1	0		obs.	positive	am	J	1
Smart	17012018	3	pre	9	4.2	N	0	1		obs.	positive	am	J	1
Smart	17012018	3	pre	10	11.5	N	0	1		obs.	positive	am	J	1
Smart	17012018	3	pre	11	3.1	P	1	0		obs.	positive	am	J	1
Smart	17012018	3	pre	12	4.8	NP	1	0		obs.	positive	am	J	1
Smart	17012018	3	pre	13	2.8	P	1	0		obs.	positive	am	J	1
Smart	17012018	4	post	1	3.7	P	1	0		obs.	positive	am	J	1
Smart	17012018	4	post	2	3.1	N	0	1		obs.	positive	am	J	1
Smart	17012018	4	post	3	5	N	0	1		obs.	positive	am	J	1
Smart	17012018	4	post	4	3.9	NP	1	0		obs.	positive	am	J	1
Smart	17012018	4	post	5	4.9	P	1	0		obs.	positive	am	J	1
Smart	17012018	4	post	6	4.9	P	1	0		obs.	positive	am	J	1
Smart	17012018	4	post	7	4.1	N	0	1		obs.	positive	am	J	1
Smart	17012018	4	post	8	3.6	NN	0	1		obs.	positive	am	J	1
Smart	17012018	4	post	9	3.1	P	1	0		obs.	positive	am	J	1
Smart	17012018	4	post	10	3.3	P	1	0		obs.	positive	am	J	1
Smart	17012018	4	post	11	4.4	N	0	1		obs.	positive	am	J	1
Smart	17012018	4	post	12	3.5	M	1	0		obs.	positive	am	J	1
Smart	17012018	4	post	13	3.4	N	0	1		obs.	positive	am	J	1
Smart	17012018	5	pre	1	4.3	P	1	0		dem.	positive	pm	V	1
Smart	17012018	5	pre	2	3.8	N	0	1		dem.	positive	pm	V	1
Smart	17012018	5	pre	3	2	P	1	0		dem.	positive	pm	V	1
Smart	17012018	5	pre	4	6.9	NN	0	1		dem.	positive	pm	V	1
Smart	17012018	5	pre	5	9.2	N	1	0	X	dem.	positive	pm	V	1
Smart	17012018	5	pre	6	7.8	N	1	0	X	dem.	positive	pm	V	1
Smart	17012018	5	pre	7	4.8	P	1	0		dem.	positive	pm	V	1
Smart	17012018	5	pre	8	3.4	M	1	0		dem.	positive	pm	V	1
Smart	17012018	5	pre	9	3	P	1	0		dem.	positive	pm	V	1
Smart	17012018	5	pre	10	3.7	N	0	1		dem.	positive	pm	V	1
Smart	17012018	5	pre	11	4.3	N	0	1		dem.	positive	pm	V	1
Smart	17012018	5	pre	12	4.3	NP	1	0		dem.	positive	pm	V	1
Smart	17012018	5	pre	13	2.4	P	1	0		dem.	positive	pm	V	1
Smart	17012018	6	post	1	2	P	1	0		dem.	positive	pm	V	1
Smart	17012018	6	post	2	3.3	N	0	1		dem.	positive	pm	V	1
Smart	17012018	6	post	3	2.4	P	1	0		dem.	positive	pm	V	1
Smart	17012018	6	post	4	3.4	NP	1	0		dem.	positive	pm	V	1
Smart	17012018	6	post	5	4	N	0	1		dem.	positive	pm	V	1
Smart	17012018	6	post	6	2.9	P	1	0		dem.	positive	pm	V	1
Smart	17012018	6	post	7	3.3	N	0	1		dem.	positive	pm	V	1
Smart	17012018	6	post	8	3.8	M	1	0		dem.	positive	pm	V	1
Smart	17012018	6	post	9	3.3	P	1	0		dem.	positive	pm	V	1
Smart	17012018	6	post	10	3.1	N	1	0	X	dem.	positive	pm	V	1
Smart	18012018	7	pre	1	2.2	P	1	0		dem.	control	pm	J	1
Smart	18012018	7	pre	2	4	P	1	0		dem.	control	pm	J	1
Smart	18012018	7	pre	3	3.8	N	0	1		dem.	control	pm	J	1
Smart	18012018	7	pre	4	4.6	M	0	1		dem.	control	pm	J	1
Smart	18012018	7	pre	5	8.2	N	0	1		dem.	control	pm	J	1
Smart	18012018	7	pre	6	4.6	N	1	0	X	dem.	control	pm	J	1
Smart	18012018	7	pre	7	2.7	P	1	0		dem.	control	pm	J	1
Smart	18012018	7	pre	8	6.9	NN	0	1		dem.	control	pm	J	1
Smart	18012018	7	pre	9	4	N	0	1		dem.	control	pm	J	1
Smart	18012018	7	pre	10	3	P	1	0		dem.	control	pm	J	1
Smart	18012018	7	pre	11	3.9	P	1	0		dem.	control	pm	J	1
Smart	18012018	7	pre	12	3.4	NP	1	0		dem.	control	pm	J	1
Smart	18012018	7	pre	13	6.7	N	0	1		dem.	control	pm	J	1
Smart	18012018	8	post	1	2.3	P	1	0		dem.	control	pm	J	1
Smart	18012018	8	post	2	5	N	0	1		dem.	control	pm	J	1
Smart	18012018	8	post	3	3.8	P	1	0		dem.	control	pm	J	1
Smart	18012018	8	post	4	4	M	0	1		dem.	control	pm	J	1
Smart	18012018	8	post	5	9.1	P	1	0		dem.	control	pm	J	1
Smart	18012018	8	post	6	6.6	P	1	0		dem.	control	pm	J	1
Smart	18012018	8	post	7	3.9	N	0	1		dem.	control	pm	J	1
Smart	18012018	8	post	8	17.8	NP	0	1		dem.	control	pm	J	1
Smart	18012018	8	post	9	6.9	N	0	1		dem.	control	pm	J	1
Smart	18012018	8	post	10	3	P	1	0		dem.	control	pm	J	1
Smart	18012018	8	post	11	7.5	N	0	1		dem.	control	pm	J	1
Smart	18012018	8	post	12	296.4	NN	0	1		dem.	control	pm	J	1
Smart	18012018	8	post	13	15.9	N	0	1		dem.	control	pm	J	1
Smart	19012018	9	pre	1	3.4	P	1	0		obs.	control	am	V	1
Smart	19012018	9	pre	2	6.9	N	0	1		obs.	control	am	V	1
Smart	19012018	9	pre	3	4.4	N	1	0	X	obs.	control	am	V	1
Smart	19012018	9	pre	4	3.2	NP	1	0		obs.	control	am	V	1
Smart	19012018	9	pre	5	4.1	P	1	0		obs.	control	am	V	1
Smart	19012018	9	pre	6	4.6	P	1	0		obs.	control	am	V	1
Smart	19012018	9	pre	7	4.4	N	0	1		obs.	control	am	V	1
Smart	19012018	9	pre	8	3.9	NN	1	0		obs.	control	am	V	1
Smart	19012018	9	pre	9	2.9	P	1	0		obs.	control	am	V	1
Smart	19012018	9	pre	10	2.5	P	1	0		obs.	control	am	V	1
Smart	19012018	9	pre	11	3.4	N	0	1		obs.	control	am	V	1
Smart	19012018	9	pre	12	3.2	M	1	0		obs.	control	am	V	1
Smart	19012018	9	pre	13	5.8	N	0	1		obs.	control	am	V	1
Smart	19012018	10	post	1	4	P	1	0		obs.	control	am	V	1
Smart	19012018	10	post	2	5.6	N	0	1		obs.	control	am	V	1
Smart	19012018	10	post	3	6.9	N	1	0	X	obs.	control	am	V	1
Smart	19012018	10	post	4	3.6	NN	0	1		obs.	control	am	V	1
Smart	19012018	10	post	5	2.6	P	1	0		obs.	control	am	V	1
Smart	19012018	10	post	6	3.6	N	0	1		obs.	control	am	V	1
Smart	19012018	10	post	7	2.4	P	1	0		obs.	control	am	V	1
Smart	19012018	10	post	8	5	M	1	0		obs.	control	am	V	1
Smart	19012018	10	post	9	3.4	N	0	1		obs.	control	am	V	1
Smart	19012018	10	post	10	12.8	N	0	1		obs.	control	am	V	1
Smart	19012018	10	post	11	3.1	P	1	0		obs.	control	am	V	1
Smart	19012018	10	post	12	7.1	NP	1	0		obs.	control	am	V	1
Smart	19012018	10	post	13	9.8	P	1	0		obs.	control	am	V	1
Smart	19012018	11	pre	1	4.8	P	1	0		dem.	negative	pm	J	2
Smart	19012018	11	pre	2	3.7	N	0	1		dem.	negative	pm	J	2
Smart	19012018	11	pre	3	61.3	N	0	1		dem.	negative	pm	J	2
Smart	19012018	11	pre	4	4.2	NN	0	1		dem.	negative	pm	J	2
Smart	19012018	11	pre	5	2.6	P	1	0		dem.	negative	pm	J	2
Smart	19012018	11	pre	6	3.5	N	0	1		dem.	negative	pm	J	2
Smart	19012018	11	pre	7	2.5	P	1	0		dem.	negative	pm	J	2
Smart	19012018	11	pre	8	3.3	M	0	1		dem.	negative	pm	J	2
Smart	19012018	11	pre	9	3.9	N	0	1		dem.	negative	pm	J	2
Smart	19012018	11	pre	10	4	N	0	1		dem.	negative	pm	J	2
Smart	19012018	11	pre	11	2.6	P	1	0		dem.	negative	pm	J	2
Smart	19012018	11	pre	12	3.5	NP	1	0		dem.	negative	pm	J	2
Smart	19012018	11	pre	13	2.9	P	1	0		dem.	negative	pm	J	2
Smart	19012018	12	post	1	2	P	1	0		dem.	negative	pm	J	2
Smart	19012018	12	post	2	2.8	N	0	1		dem.	negative	pm	J	2
Smart	19012018	12	post	3	3.3	P	1	0		dem.	negative	pm	J	2
Smart	19012018	12	post	4	3.8	NP	1	0		dem.	negative	pm	J	2
Smart	19012018	12	post	5	3.2	N	0	1		dem.	negative	pm	J	2
Smart	19012018	12	post	6	2.4	P	1	0		dem.	negative	pm	J	2
Smart	19012018	12	post	7	38	N	0	1		dem.	negative	pm	J	2
Smart	19012018	12	post	8	4.4	M	1	0		dem.	negative	pm	J	2
Smart	19012018	12	post	9	2.5	P	1	0		dem.	negative	pm	J	2
Smart	19012018	12	post	10	2.4	N	0	1		dem.	negative	pm	J	2
Smart	19012018	12	post	11	4.8	P	0	1	X	dem.	negative	pm	J	2
Smart	19012018	12	post	12	2.7	NN	1	0		dem.	negative	pm	J	2
Smart	19012018	12	post	13	3.1	N	0	1		dem.	negative	pm	J	2
Smart	21012018	13	pre	1	2.7	P	1	0		obs.	positive	am	J	2
Smart	21012018	13	pre	2	3.4	N	0	1		obs.	positive	am	J	2
Smart	21012018	13	pre	3	4.5	N	1	0	X	obs.	positive	am	J	2
Smart	21012018	13	pre	4	6.6	NN	0	1		obs.	positive	am	J	2
Smart	21012018	13	pre	5	2.3	P	1	0		obs.	positive	am	J	2
Smart	21012018	13	pre	6	3	N	0	1		obs.	positive	am	J	2
Smart	21012018	13	pre	7	2.2	P	1	0		obs.	positive	am	J	2
Smart	21012018	13	pre	8	2.9	M	1	0		obs.	positive	am	J	2
Smart	21012018	13	pre	9	3.3	N	0	1		obs.	positive	am	J	2
Smart	21012018	13	pre	10	23.9	N	0	1		obs.	positive	am	J	2
Smart	21012018	13	pre	11	3.5	P	1	0		obs.	positive	am	J	2
Smart	21012018	13	pre	12	3.7	NP	1	0		obs.	positive	am	J	2
Smart	21012018	13	pre	13	2.1	P	1	0		obs.	positive	am	J	2
Smart	21012018	14	post	1	2.5	P	1	0		obs.	positive	am	J	2
Smart	21012018	14	post	2	4.4	N	0	1		obs.	positive	am	J	2
Smart	21012018	14	post	3	2.2	N	0	1		obs.	positive	am	J	2
Smart	21012018	14	post	4	2.7	NP	1	0		obs.	positive	am	J	2
Smart	21012018	14	post	5	2.3	P	1	0		obs.	positive	am	J	2
Smart	21012018	14	post	6	4.1	P	1	0		obs.	positive	am	J	2
Smart	21012018	14	post	7	4	N	0	1		obs.	positive	am	J	2
Smart	21012018	14	post	8	4.4	NN	1	0		obs.	positive	am	J	2
Smart	21012018	14	post	9	2.8	P	1	0		obs.	positive	am	J	2
Smart	21012018	14	post	10	2.2	P	1	0		obs.	positive	am	J	2
Smart	21012018	14	post	11	6.1	N	0	1		obs.	positive	am	J	2
Smart	21012018	14	post	12	4.4	M	1	0		obs.	positive	am	J	2
Smart	21012018	14	post	13	10	N	0	1		obs.	positive	am	J	2
Smart	22012018	15	pre	1	3.5	P	1	0		obs.	negative	am	J	1
Smart	22012018	15	pre	2	5.5	N	0	1		obs.	negative	am	J	1
Smart	22012018	15	pre	3	4.5	N	1	0	X	obs.	negative	am	J	1
Smart	22012018	15	pre	4	2.4	NP	1	0		obs.	negative	am	J	1
Smart	22012018	15	pre	5	3.9	P	1	0		obs.	negative	am	J	1
Smart	22012018	15	pre	6	88.3	N	0	1		obs.	negative	am	J	1
Smart	22012018	15	pre	7	7.1	NN	0	1		obs.	negative	am	J	1
Smart	22012018	15	pre	8	2.1	P	1	0		obs.	negative	am	J	1
Smart	22012018	15	pre	9	2.3	P	1	0		obs.	negative	am	J	1
Smart	22012018	15	pre	10	3.9	N	0	1		obs.	negative	am	J	1
Smart	22012018	15	pre	11	8.1	M	0	1		obs.	negative	am	J	1
Smart	22012018	15	pre	12	6.6	N	1	0	X	obs.	negative	am	J	1
Smart	22012018	16	post	1	2	P	1	0		obs.	negative	am	J	1
Smart	22012018	16	post	2	4.7	N	0	1		obs.	negative	am	J	1
Smart	22012018	16	post	3	3.1	P	1	0		obs.	negative	am	J	1
Smart	22012018	16	post	4	3.2	NN	0	1		obs.	negative	am	J	1
Smart	22012018	16	post	5	7.2	N	0	1		obs.	negative	am	J	1
Smart	22012018	16	post	6	5.9	N	0	1		obs.	negative	am	J	1
Smart	22012018	16	post	7	2.5	P	1	0		obs.	negative	am	J	1
Smart	22012018	16	post	8	3.2	M	0	1		obs.	negative	am	J	1
Smart	22012018	16	post	9	3.2	P	1	0		obs.	negative	am	J	1
Smart	22012018	16	post	10	3.9	N	0	1		obs.	negative	am	J	1
Smart	22012018	16	post	11	3.9	N	0	1		obs.	negative	am	J	1
Smart	22012018	16	post	12	3.5	NP	1	0		obs.	negative	am	J	1
Smart	22012018	16	post	13	6.4	P	1	0		obs.	negative	am	J	1
Smart	24012018	19	pre	1	3	P	1	0		dem.	positive	am	J	2
Smart	24012018	19	pre	2	2.7	N	0	1		dem.	positive	am	J	2
Smart	24012018	19	pre	3	23.5	N	0	1		dem.	positive	am	J	2
Smart	24012018	19	pre	4	4	NN	0	1		dem.	positive	am	J	2
Smart	24012018	19	pre	5	2.5	P	1	0		dem.	positive	am	J	2
Smart	24012018	19	pre	6	3.3	N	0	1		dem.	positive	am	J	2
Smart	24012018	19	pre	7	1.9	P	1	0		dem.	positive	am	J	2
Smart	24012018	19	pre	8	7.2	M	1	0		dem.	positive	am	J	2
Smart	24012018	19	pre	9	5.9	N	0	1		dem.	positive	am	J	2
Smart	24012018	19	pre	10	4.2	N	0	1		dem.	positive	am	J	2
Smart	24012018	19	pre	11	2.4	P	1	0		dem.	positive	am	J	2
Smart	24012018	19	pre	12	3.7	NP	1	0		dem.	positive	am	J	2
Smart	24012018	19	pre	13	3.7	P	0	1	X	dem.	positive	am	J	2
Smart	24012018	20	post	1	1.9	P	1	0		dem.	positive	am	J	2
Smart	24012018	20	post	2	5.8	N	0	1		dem.	positive	am	J	2
Smart	24012018	20	post	3	2.8	P	1	0		dem.	positive	am	J	2
Smart	24012018	20	post	4	3.5	NP	1	0		dem.	positive	am	J	2
Smart	24012018	20	post	5	3.9	N	0	1		dem.	positive	am	J	2
Smart	24012018	20	post	6	2.9	P	1	0		dem.	positive	am	J	2
Smart	24012018	20	post	7	6.3	N	0	1		dem.	positive	am	J	2
Smart	24012018	20	post	8	2.6	M	1	0		dem.	positive	am	J	2
Smart	24012018	20	post	9	3.2	P	1	0		dem.	positive	am	J	2
Smart	24012018	20	post	10	3.6	N	0	1		dem.	positive	am	J	2
Smart	24012018	20	post	11	2.6	P	1	0		dem.	positive	am	J	2
Smart	24012018	20	post	12	4	NN	0	1		dem.	positive	am	J	2
Smart	24012018	20	post	13	6.2	N	0	1		dem.	positive	am	J	2
Smart	23012018	17	pre	1	2.6	P	1	0		obs.	control	am	V	2
Smart	23012018	17	pre	2	3.6	P	1	0		obs.	control	am	V	2
Smart	23012018	17	pre	3	4	N	0	1		obs.	control	am	V	2
Smart	23012018	17	pre	4	5	M	1	0		obs.	control	am	V	2
Smart	23012018	17	pre	5	48.8	N	0	1		obs.	control	am	V	2
Smart	23012018	17	pre	6	5.6	N	1	0	X	obs.	control	am	V	2
Smart	23012018	17	pre	7	4.2	P	1	0		obs.	control	am	V	2
Smart	23012018	17	pre	8	3.7	NN	0	1		obs.	control	am	V	2
Smart	23012018	17	pre	9	5.9	N	1	0	X	obs.	control	am	V	2
Smart	23012018	17	pre	10	2.9	P	1	0		obs.	control	am	V	2
Smart	23012018	17	pre	11	3.2	P	1	0		obs.	control	am	V	2
Smart	23012018	17	pre	12	3.9	NP	1	0		obs.	control	am	V	2
Smart	23012018	17	pre	13	3.5	N	0	1		obs.	control	am	V	2
Smart	23012018	18	post	1	2.5	P	1	0		obs.	control	am	V	2
Smart	23012018	18	post	2	5.3	N	1	0	X	obs.	control	am	V	2
Smart	23012018	18	post	3	3.7	P	1	0		obs.	control	am	V	2
Smart	23012018	18	post	4	4.1	M	1	0		obs.	control	am	V	2
Smart	23012018	18	post	5	3	P	1	0		obs.	control	am	V	2
Smart	23012018	18	post	6	3.1	P	1	0		obs.	control	am	V	2
Smart	23012018	18	post	7	3.9	N	0	1		obs.	control	am	V	2
Smart	23012018	18	post	8	3	NP	1	0		obs.	control	am	V	2
Smart	23012018	18	post	9	5.2	N	0	1		obs.	control	am	V	2
Smart	23012018	18	post	10	2.8	P	1	0		obs.	control	am	V	2
Smart	23012018	18	post	11	7.6	N	1	0	X	obs.	control	am	V	2
Smart	23012018	18	post	12	6	NN	1	0		obs.	control	am	V	2
Smart	23012018	18	post	13	5.5	N	0	1		obs.	control	am	V	2
Smart	25012018	21	pre	1	2.6	P	1	0		obs.	negative	am	V	2
Smart	25012018	21	pre	2	3.4	N	0	1		obs.	negative	am	V	2
Smart	25012018	21	pre	3	2.8	P	1	0		obs.	negative	am	V	2
Smart	25012018	21	pre	4	39.1	NN	0	1		obs.	negative	am	V	2
Smart	25012018	21	pre	5	10.4	N	0	1		obs.	negative	am	V	2
Smart	25012018	21	pre	6	5.5	N	1	0	X	obs.	negative	am	V	2
Smart	25012018	21	pre	7	3.3	P	1	0		obs.	negative	am	V	2
Smart	25012018	21	pre	8	34.9	M	0	1		obs.	negative	am	V	2
Smart	25012018	21	pre	9	3.5	P	1	0		obs.	negative	am	V	2
Smart	25012018	21	pre	10	4.1	N	0	1		obs.	negative	am	V	2
Smart	25012018	21	pre	11	14	N	0	1		obs.	negative	am	V	2
Smart	25012018	21	pre	12	3.1	NP	1	0		obs.	negative	am	V	2
Smart	25012018	21	pre	13	2.2	P	1	0		obs.	negative	am	V	2
Smart	25012018	22	post	1	2.5	P	1	0		obs.	negative	am	V	2
Smart	25012018	22	post	2	3	N	0	1		obs.	negative	am	V	2
Smart	25012018	22	post	3	2.6	P	1	0		obs.	negative	am	V	2
Smart	25012018	22	post	4	4.8	M	1	0		obs.	negative	am	V	2
Smart	25012018	22	post	5	3.2	P	1	0		obs.	negative	am	V	2
Smart	25012018	22	post	6	2.9	P	1	0		obs.	negative	am	V	2
Smart	25012018	22	post	7	5.7	N	0	1		obs.	negative	am	V	2
Smart	25012018	22	post	8	3.4	NP	1	0		obs.	negative	am	V	2
Smart	25012018	22	post	9	3.5	N	0	1		obs.	negative	am	V	2
Smart	25012018	22	post	10	2.3	P	1	0		obs.	negative	am	V	2
Smart	25012018	22	post	11	4.2	N	0	1		obs.	negative	am	V	2
Smart	25012018	22	post	12	4.8	NN	0	1		obs.	negative	am	V	2
Smart	25012018	22	post	13	8.5	N	1	0	X	obs.	negative	am	V	2
Fimo	14012018	1	pre	1	2.9	P	1	0		dem.	control	pm	J	1
Fimo	14012018	1	pre	2	4.9	N	0	1		dem.	control	pm	J	1
Fimo	14012018	1	pre	3	2.4	N	1	0	X	dem.	control	pm	J	1
Fimo	14012018	1	pre	4	3.9	NP	1	0		dem.	control	pm	J	1
Fimo	14012018	1	pre	5	2.5	P	1	0		dem.	control	pm	J	1
Fimo	14012018	1	pre	6	1.8	P	1	0		dem.	control	pm	J	1
Fimo	14012018	1	pre	7	9	N	0	1		dem.	control	pm	J	1
Fimo	14012018	1	pre	8	38.3	NN	0	1		dem.	control	pm	J	1
Fimo	14012018	1	pre	9	4.4	P	1	0		dem.	control	pm	J	1
Fimo	14012018	1	pre	10	1.9	P	1	0		dem.	control	pm	J	1
Fimo	14012018	1	pre	11	4.1	N	0	1		dem.	control	pm	J	1
Fimo	14012018	1	pre	12	2.6	M	1	0		dem.	control	pm	J	1
Fimo	14012018	1	pre	13	10	N	0	1		dem.	control	pm	J	1
Fimo	14012018	2	post	1	2	P	1	0		dem.	control	pm	J	1
Fimo	14012018	2	post	2	5	N	0	1		dem.	control	pm	J	1
Fimo	14012018	2	post	3	2.3	P	1	0		dem.	control	pm	J	1
Fimo	14012018	2	post	4	3.6	NN	1	0		dem.	control	pm	J	1
Fimo	14012018	2	post	5	3.5	N	0	1		dem.	control	pm	J	1
Fimo	14012018	2	post	6	32.8	N	0	1		dem.	control	pm	J	1
Fimo	14012018	2	post	7	2.2	P	1	0		dem.	control	pm	J	1
Fimo	14012018	2	post	8	3.8	M	1	0		dem.	control	pm	J	1
Fimo	14012018	2	post	9	1.8	P	1	0		dem.	control	pm	J	1
Fimo	14012018	2	post	10	8.6	N	1	0	X	dem.	control	pm	J	1
Fimo	14012018	2	post	11	2.9	N	0	1		dem.	control	pm	J	1
Fimo	14012018	2	post	12	23.4	NP	0	1		dem.	control	pm	J	1
Fimo	14012018	2	post	13	2	P	1	0		dem.	control	pm	J	1
Fimo	15012018	3	pre	1	2.2	P	1	0		obs.	positive	am	V	1
Fimo	15012018	3	pre	2	4.6	N	0	1		obs.	positive	am	V	1
Fimo	15012018	3	pre	3	1.8	P	1	0		obs.	positive	am	V	1
Fimo	15012018	3	pre	4	52	M	0	1		obs.	positive	am	V	1
Fimo	15012018	3	pre	5	2.4	P	1	0		obs.	positive	am	V	1
Fimo	15012018	3	pre	6	1.7	P	1	0		obs.	positive	am	V	1
Fimo	15012018	3	pre	7	4.4	N	0	1		obs.	positive	am	V	1
Fimo	15012018	3	pre	8	2.2	NP	1	0		obs.	positive	am	V	1
Fimo	15012018	3	pre	9	4.2	N	0	1		obs.	positive	am	V	1
Fimo	15012018	3	pre	10	4.2	P	1	0		obs.	positive	am	V	1
Fimo	15012018	3	pre	11	17.9	N	0	1		obs.	positive	am	V	1
Fimo	15012018	3	pre	12	5.2	NN	0	1		obs.	positive	am	V	1
Fimo	15012018	3	pre	13	10	N	0	1		obs.	positive	am	V	1
Fimo	15012018	4	post	1	1.8	P	1	0		obs.	positive	am	V	1
Fimo	15012018	4	post	2	72.4	N	0	1		obs.	positive	am	V	1
Fimo	15012018	4	post	3	3.6	N	0	1		obs.	positive	am	V	1
Fimo	15012018	4	post	4	35.1	NN	0	1		obs.	positive	am	V	1
Fimo	15012018	4	post	5	1.8	P	1	0		obs.	positive	am	V	1
Fimo	15012018	4	post	6	6.6	N	1	0	X	obs.	positive	am	V	1
Fimo	15012018	4	post	7	2.3	P	1	0		obs.	positive	am	V	1
Fimo	15012018	4	post	8	5.7	M	0	1		obs.	positive	am	V	1
Fimo	15012018	4	post	9	7.7	N	0	1		obs.	positive	am	V	1
Fimo	15012018	4	post	10	7.3	N	0	1		obs.	positive	am	V	1
Fimo	15012018	4	post	11	8.7	P	1	0		obs.	positive	am	V	1
Fimo	15012018	4	post	12	2.6	NP	1	0		obs.	positive	am	V	1
Fimo	15012018	4	post	13	5.7	P	1	0		obs.	positive	am	V	1
Fimo	15012018	5	pre	1	1.8	P	1	0		dem.	negative	pm	J	1
Fimo	15012018	5	pre	2	6.6	N	0	1		dem.	negative	pm	J	1
Fimo	15012018	5	pre	3	3.3	P	1	0		dem.	negative	pm	J	1
Fimo	15012018	5	pre	4	1.8	NP	1	0		dem.	negative	pm	J	1
Fimo	15012018	5	pre	5	3.1	N	0	1		dem.	negative	pm	J	1
Fimo	15012018	5	pre	6	1.7	P	1	0		dem.	negative	pm	J	1
Fimo	15012018	5	pre	7	3	N	0	1		dem.	negative	pm	J	1
Fimo	15012018	5	pre	8	2.1	M	1	0		dem.	negative	pm	J	1
Fimo	15012018	5	pre	9	2.2	P	1	0		dem.	negative	pm	J	1
Fimo	15012018	5	pre	10	4	N	0	1		dem.	negative	pm	J	1
Fimo	15012018	5	pre	11	2.1	P	1	0		dem.	negative	pm	J	1
Fimo	15012018	5	pre	12	5.7	NN	0	1		dem.	negative	pm	J	1
Fimo	15012018	5	pre	13	7.7	N	0	1		dem.	negative	pm	J	1
Fimo	15012018	6	post	1	2	P	1	0		dem.	negative	pm	J	1
Fimo	15012018	6	post	2	2.5	P	1	0		dem.	negative	pm	J	1
Fimo	15012018	6	post	3	3.4	N	0	1		dem.	negative	pm	J	1
Fimo	15012018	6	post	4	3.6	N	0	1		dem.	negative	pm	J	1
Fimo	15012018	6	post	5	4.4	M	1	0		dem.	negative	pm	J	1
Fimo	15012018	6	post	6	3.8	N	0	1		dem.	negative	pm	J	1
Fimo	15012018	6	post	7	2.4	P	1	0		dem.	negative	pm	J	1
Fimo	15012018	6	post	8	5.4	NN	0	1		dem.	negative	pm	J	1
Fimo	15012018	6	post	9	4.1	N	0	1		dem.	negative	pm	J	1
Fimo	15012018	6	post	10	1.9	P	1	0		dem.	negative	pm	J	1
Fimo	15012018	6	post	11	2.6	P	1	0		dem.	negative	pm	J	1
Fimo	15012018	6	post	12	2.2	NP	1	0		dem.	negative	pm	J	1
Fimo	15012018	6	post	13	2.9	N	0	1		dem.	negative	pm	J	1
Fimo	17012018	7	pre	1	1.8	P	1	0		dem.	positive	am	J	1
Fimo	17012018	7	pre	2	3.7	N	0	1		dem.	positive	am	J	1
Fimo	17012018	7	pre	3	3.3	N	0	1		dem.	positive	am	J	1
Fimo	17012018	7	pre	4	3.7	NN	0	1		dem.	positive	am	J	1
Fimo	17012018	7	pre	5	3.1	P	1	0		dem.	positive	am	J	1
Fimo	17012018	7	pre	6	8.1	N	0	1		dem.	positive	am	J	1
Fimo	17012018	7	pre	7	3	P	1	0		dem.	positive	am	J	1
Fimo	17012018	7	pre	8	16.7	M	0	1		dem.	positive	am	J	1
Fimo	17012018	7	pre	9	3	N	0	1		dem.	positive	am	J	1
Fimo	17012018	7	pre	10	4.1	N	0	1		dem.	positive	am	J	1
Fimo	17012018	7	pre	11	2.2	P	1	0		dem.	positive	am	J	1
Fimo	17012018	7	pre	12	3.9	NP	1	0		dem.	positive	am	J	1
Fimo	17012018	7	pre	13	2	P	1	0		dem.	positive	am	J	1
Fimo	17012018	8	post	1	1.8	P	1	0		dem.	positive	am	J	1
Fimo	17012018	8	post	2	4.2	N	0	1		dem.	positive	am	J	1
Fimo	17012018	8	post	3	2	P	1	0		dem.	positive	am	J	1
Fimo	17012018	8	post	4	3.4	NP	0	1		dem.	positive	am	J	1
Fimo	17012018	8	post	5	3.9	N	0	1		dem.	positive	am	J	1
Fimo	17012018	8	post	6	5.2	P	1	0		dem.	positive	am	J	1
Fimo	17012018	8	post	7	7.8	N	0	1		dem.	positive	am	J	1
Fimo	17012018	8	post	8	50.9	M	0	1		dem.	positive	am	J	1
Fimo	17012018	8	post	9	1.6	P	1	0		dem.	positive	am	J	1
Fimo	17012018	8	post	10	4.3	N	0	1		dem.	positive	am	J	1
Fimo	17012018	8	post	11	2.2	P	1	0		dem.	positive	am	J	1
Fimo	17012018	8	post	12	3.4	NN	0	1		dem.	positive	am	J	1
Fimo	17012018	8	post	13	10.7	N	0	1		dem.	positive	am	J	1
Fimo	17012018	9	pre	1	1.3	P	1	0		obs.	control	pm	V	1
Fimo	17012018	9	pre	2	6.5	N	0	1		obs.	control	pm	V	1
Fimo	17012018	9	pre	3	2.2	P	1	0		obs.	control	pm	V	1
Fimo	17012018	9	pre	4	4.6	NN	0	1		obs.	control	pm	V	1
Fimo	17012018	9	pre	5	9	N	0	1		obs.	control	pm	V	1
Fimo	17012018	9	pre	6	5.8	N	0	1		obs.	control	pm	V	1
Fimo	17012018	9	pre	7	2.2	P	1	0		obs.	control	pm	V	1
Fimo	17012018	9	pre	8	4.7	M	0	1		obs.	control	pm	V	1
Fimo	17012018	9	pre	9	2.1	P	1	0		obs.	control	pm	V	1
Fimo	17012018	9	pre	10	5.3	N	0	1		obs.	control	pm	V	1
Fimo	17012018	9	pre	11	22.1	N	0	1		obs.	control	pm	V	1
Fimo	17012018	9	pre	12	3.1	NP	1	0		obs.	control	pm	V	1
Fimo	17012018	9	pre	13	7.6	P	1	0		obs.	control	pm	V	1
Fimo	17012018	10	post	1	1.6	P	1	0		obs.	control	pm	V	1
Fimo	17012018	10	post	2	3.3	N	0	1		obs.	control	pm	V	1
Fimo	17012018	10	post	3	2.3	P	1	0		obs.	control	pm	V	1
Fimo	17012018	10	post	4	4	M	0	1		obs.	control	pm	V	1
Fimo	17012018	10	post	5	2	P	1	0		obs.	control	pm	V	1
Fimo	17012018	10	post	6	2.1	P	1	0		obs.	control	pm	V	1
Fimo	17012018	10	post	7	4.7	N	0	1		obs.	control	pm	V	1
Fimo	17012018	10	post	8	4.6	NP	0	1		obs.	control	pm	V	1
Fimo	17012018	10	post	9	20.8	N	0	1		obs.	control	pm	V	1
Fimo	17012018	10	post	10	2.8	P	1	0		obs.	control	pm	V	1
Fimo	17012018	10	post	11	4.2	N	0	1		obs.	control	pm	V	1
Fimo	17012018	10	post	12	4.9	NN	0	1		obs.	control	pm	V	1
Fimo	17012018	10	post	13	11.5	N	0	1		obs.	control	pm	V	1
Fimo	18012018	11	pre	1	2.2	P	1	0		dem.	control	am	J	2
Fimo	18012018	11	pre	2	4.1	N	0	1		dem.	control	am	J	2
Fimo	18012018	11	pre	3	1.7	P	1	0		dem.	control	am	J	2
Fimo	18012018	11	pre	4	4.2	M	0	1		dem.	control	am	J	2
Fimo	18012018	11	pre	5	2.3	P	1	0		dem.	control	am	J	2
Fimo	18012018	11	pre	6	1.8	P	1	0		dem.	control	am	J	2
Fimo	18012018	11	pre	7	7.5	N	0	1		dem.	control	am	J	2
Fimo	18012018	11	pre	8	4	NP	0	1		dem.	control	am	J	2
Fimo	18012018	11	pre	9	2.1	P	1	0		dem.	control	am	J	2
Fimo	18012018	11	pre	10	7.9	N	0	1		dem.	control	am	J	2
Fimo	18012018	11	pre	11	7.9	N	0	1		dem.	control	am	J	2
Fimo	18012018	11	pre	12	11.8	NN	0	1		dem.	control	am	J	2
Fimo	18012018	11	pre	13	5.4	N	0	1		dem.	control	am	J	2
Fimo	18012018	12	post	1	1.8	P	1	0		dem.	control	am	J	2
Fimo	18012018	12	post	2	3.6	P	0	1	X	dem.	control	am	J	2
Fimo	18012018	12	post	3	6.4	N	0	1		dem.	control	am	J	2
Fimo	18012018	12	post	4	4.1	M	1	0		dem.	control	am	J	2
Fimo	18012018	12	post	5	7.1	N	0	1		dem.	control	am	J	2
Fimo	18012018	12	post	6	3.3	N	0	1		dem.	control	am	J	2
Fimo	18012018	12	post	7	1.8	P	1	0		dem.	control	am	J	2
Fimo	18012018	12	post	8	5	NN	0	1		dem.	control	am	J	2
Fimo	18012018	12	post	9	5.4	N	0	1		dem.	control	am	J	2
Fimo	18012018	12	post	10	2.7	P	1	0		dem.	control	am	J	2
Fimo	18012018	12	post	11	2.2	P	1	0		dem.	control	am	J	2
Fimo	18012018	12	post	12	2.8	NP	1	0		dem.	control	am	J	2
Fimo	18012018	12	post	13	4.3	N	0	1		dem.	control	am	J	2
Fimo	18012018	13	pre	1	4.7	P	1	0		obs.	control	pm	V	2
Fimo	18012018	13	pre	2	4.2	N	0	1		obs.	control	pm	V	2
Fimo	18012018	13	pre	3	4.4	N	0	1		obs.	control	pm	V	2
Fimo	18012018	13	pre	4	2.8	NP	1	0		obs.	control	pm	V	2
Fimo	18012018	13	pre	5	3.9	P	1	0		obs.	control	pm	V	2
Fimo	18012018	13	pre	6	4.4	P	0	1	X	obs.	control	pm	V	2
Fimo	18012018	13	pre	7	8.2	N	0	1		obs.	control	pm	V	2
Fimo	18012018	13	pre	8	7.8	NN	1	0		obs.	control	pm	V	2
Fimo	18012018	13	pre	9	3	P	1	0		obs.	control	pm	V	2
Fimo	18012018	13	pre	10	2.2	P	1	0		obs.	control	pm	V	2
Fimo	18012018	13	pre	11	21.2	N	0	1		obs.	control	pm	V	2
Fimo	18012018	13	pre	12	5.2	M	1	0		obs.	control	pm	V	2
Fimo	18012018	13	pre	13	4.8	N	0	1		obs.	control	pm	V	2
Fimo	18012018	14	post	1	2.3	P	1	0		obs.	control	pm	V	2
Fimo	18012018	14	post	2	3.8	N	0	1		obs.	control	pm	V	2
Fimo	18012018	14	post	3	4.7	N	0	1		obs.	control	pm	V	2
Fimo	18012018	14	post	4	9.6	NN	0	1		obs.	control	pm	V	2
Fimo	18012018	14	post	5	3.3	P	1	0		obs.	control	pm	V	2
Fimo	18012018	14	post	6	4.4	N	0	1		obs.	control	pm	V	2
Fimo	18012018	14	post	7	3.2	P	1	0		obs.	control	pm	V	2
Fimo	18012018	14	post	8	4.2	M	0	1		obs.	control	pm	V	2
Fimo	18012018	14	post	9	7.4	N	0	1		obs.	control	pm	V	2
Fimo	18012018	14	post	10	5.5	N	1	0	X	obs.	control	pm	V	2
Fimo	18012018	14	post	11	4.9	P	1	0		obs.	control	pm	V	2
Fimo	18012018	14	post	12	3.5	NP	1	0		obs.	control	pm	V	2
Fimo	18012018	14	post	13	2.1	P	1	0		obs.	control	pm	V	2
Fimo	19012018	15	pre	1	3.6	P	0	1	X	dem.	positive	am	J	2
Fimo	19012018	15	pre	2	3.8	N	0	1		dem.	positive	am	J	2
Fimo	19012018	15	pre	3	2.1	P	1	0		dem.	positive	am	J	2
Fimo	19012018	15	pre	4	5.1	NN	0	1		dem.	positive	am	J	2
Fimo	19012018	15	pre	5	19.8	N	0	1		dem.	positive	am	J	2
Fimo	19012018	15	pre	6	4.9	N	0	1		dem.	positive	am	J	2
Fimo	19012018	15	pre	7	2.1	P	1	0		dem.	positive	am	J	2
Fimo	19012018	15	pre	8	4.1	M	1	0		dem.	positive	am	J	2
Fimo	19012018	15	pre	9	3.2	P	1	0		dem.	positive	am	J	2
Fimo	19012018	15	pre	10	10.8	N	0	1		dem.	positive	am	J	2
Fimo	19012018	15	pre	11	4.1	N	0	1		dem.	positive	am	J	2
Fimo	19012018	15	pre	12	2.3	NP	1	0		dem.	positive	am	J	2
Fimo	19012018	15	pre	13	1.9	P	1	0		dem.	positive	am	J	2
Fimo	19012018	16	post	1	2.1	P	1	0		dem.	positive	am	J	2
Fimo	19012018	16	post	2	3.1	N	0	1		dem.	positive	am	J	2
Fimo	19012018	16	post	3	7.6	P	0	1	X	dem.	positive	am	J	2
Fimo	19012018	16	post	4	2.9	NP	1	0		dem.	positive	am	J	2
Fimo	19012018	16	post	5	3.5	N	0	1		dem.	positive	am	J	2
Fimo	19012018	16	post	6	2.4	P	1	0		dem.	positive	am	J	2
Fimo	19012018	16	post	7	5.5	N	0	1		dem.	positive	am	J	2
Fimo	19012018	16	post	8	2.8	M	1	0		dem.	positive	am	J	2
Fimo	19012018	16	post	9	3.1	P	1	0		dem.	positive	am	J	2
Fimo	19012018	16	post	10	3.7	N	0	1		dem.	positive	am	J	2
Fimo	19012018	16	post	11	2.8	P	1	0		dem.	positive	am	J	2
Fimo	19012018	16	post	12	3.8	NN	0	1		dem.	positive	am	J	2
Fimo	19012018	16	post	13	14.8	N	0	1		dem.	positive	am	J	2
Fimo	19012018	17	pre	1	2.9	P	1	0		dem.	negative	pm	V	2
Fimo	19012018	17	pre	2	5	N	0	1		dem.	negative	pm	V	2
Fimo	19012018	17	pre	3	3.8	N	0	1		dem.	negative	pm	V	2
Fimo	19012018	17	pre	4	7	NN	1	0		dem.	negative	pm	V	2
Fimo	19012018	17	pre	5	4.5	P	1	0		dem.	negative	pm	V	2
Fimo	19012018	17	pre	6	3.7	N	0	1		dem.	negative	pm	V	2
Fimo	19012018	17	pre	7	2	P	1	0		dem.	negative	pm	V	2
Fimo	19012018	17	pre	8	2.5	M	1	0		dem.	negative	pm	V	2
Fimo	19012018	17	pre	9	3.3	N	0	1		dem.	negative	pm	V	2
Fimo	19012018	17	pre	10	3.7	N	1	0	X	dem.	negative	pm	V	2
Fimo	19012018	17	pre	11	1.9	P	1	0		dem.	negative	pm	V	2
Fimo	19012018	17	pre	12	2.9	NP	1	0		dem.	negative	pm	V	2
Fimo	19012018	17	pre	13	2.2	P	1	0		dem.	negative	pm	V	2
Fimo	19012018	18	post	1	2.3	P	1	0		dem.	negative	pm	V	2
Fimo	19012018	18	post	2	9.8	N	1	0	X	dem.	negative	pm	V	2
Fimo	19012018	18	post	3	2	P	1	0		dem.	negative	pm	V	2
Fimo	19012018	18	post	4	7.3	M	0	1		dem.	negative	pm	V	2
Fimo	19012018	18	post	5	2.7	P	1	0		dem.	negative	pm	V	2
Fimo	19012018	18	post	6	2	P	1	0		dem.	negative	pm	V	2
Fimo	19012018	18	post	7	4.2	N	0	1		dem.	negative	pm	V	2
Fimo	19012018	18	post	8	4.3	NP	0	1		dem.	negative	pm	V	2
Fimo	19012018	18	post	9	30.7	N	0	1		dem.	negative	pm	V	2
Fimo	19012018	18	post	10	4.3	P	0	1	X	dem.	negative	pm	V	2
Fimo	19012018	18	post	11	5.9	N	0	1		dem.	negative	pm	V	2
Fimo	19012018	18	post	12	116.5	NN	0	1		dem.	negative	pm	V	2
Fimo	19012018	18	post	13	8	N	1	0	X	dem.	negative	pm	V	2
Fimo	20012018	19	pre	1	1.7	P	1	0		obs.	negative	am	J	1
Fimo	20012018	19	pre	2	2.9	N	0	1		obs.	negative	am	J	1
Fimo	20012018	19	pre	3	2.2	P	1	0		obs.	negative	am	J	1
Fimo	20012018	19	pre	4	5.5	NP	1	0		obs.	negative	am	J	1
Fimo	20012018	19	pre	5	3.6	N	0	1		obs.	negative	am	J	1
Fimo	20012018	19	pre	6	1.6	P	1	0		obs.	negative	am	J	1
Fimo	20012018	19	pre	7	4	N	0	1		obs.	negative	am	J	1
Fimo	20012018	19	pre	8	2.9	M	1	0		obs.	negative	am	J	1
Fimo	20012018	19	pre	9	1.8	P	1	0		obs.	negative	am	J	1
Fimo	20012018	19	pre	10	10	N	0	1		obs.	negative	am	J	1
Fimo	20012018	19	pre	11	2	P	1	0		obs.	negative	am	J	1
Fimo	20012018	19	pre	12	14.2	NN	0	1		obs.	negative	am	J	1
Fimo	20012018	19	pre	13	19.6	N	0	1		obs.	negative	am	J	1
Fimo	20012018	20	post	1	1.7	P	1	0		obs.	negative	am	J	1
Fimo	20012018	20	post	2	3.4	N	0	1		obs.	negative	am	J	1
Fimo	20012018	20	post	3	3.6	N	0	1		obs.	negative	am	J	1
Fimo	20012018	20	post	4	1.9	NP	1	0		obs.	negative	am	J	1
Fimo	20012018	20	post	5	2.3	P	1	0		obs.	negative	am	J	1
Fimo	20012018	20	post	6	2	P	1	0		obs.	negative	am	J	1
Fimo	20012018	20	post	7	3.3	N	0	1		obs.	negative	am	J	1
Fimo	20012018	20	post	8	3.9	NN	0	1		obs.	negative	am	J	1
Fimo	20012018	20	post	9	2.5	P	1	0		obs.	negative	am	J	1
Fimo	20012018	20	post	10	2	P	1	0		obs.	negative	am	J	1
Fimo	20012018	20	post	11	6.6	N	0	1		obs.	negative	am	J	1
Fimo	20012018	20	post	12	3.6	M	1	0		obs.	negative	am	J	1
Fimo	20012018	20	post	13	5.1	N	0	1		obs.	negative	am	J	1
Fimo	20012018	21	pre	1	4.1	P	0	1	X	obs.	positive	pm	V	2
Fimo	20012018	21	pre	2	2.2	P	1	0		obs.	positive	pm	V	2
Fimo	20012018	21	pre	3	5.2	N	0	1		obs.	positive	pm	V	2
Fimo	20012018	21	pre	4	3.7	M	1	0		obs.	positive	pm	V	2
Fimo	20012018	21	pre	5	3.5	N	0	1		obs.	positive	pm	V	2
Fimo	20012018	21	pre	6	3.4	N	0	1		obs.	positive	pm	V	2
Fimo	20012018	21	pre	7	2.2	P	1	0		obs.	positive	pm	V	2
Fimo	20012018	21	pre	8	5.5	NN	0	1		obs.	positive	pm	V	2
Fimo	20012018	21	pre	9	6.8	N	0	1		obs.	positive	pm	V	2
Fimo	20012018	21	pre	10	3	P	1	0		obs.	positive	pm	V	2
Fimo	20012018	21	pre	11	2.3	P	1	0		obs.	positive	pm	V	2
Fimo	20012018	21	pre	12	3.6	NP	1	0		obs.	positive	pm	V	2
Fimo	20012018	21	pre	13	4.3	N	0	1		obs.	positive	pm	V	2
Fimo	20012018	22	post	1	2.4	P	1	0		obs.	positive	pm	V	2
Fimo	20012018	22	post	2	8.9	N	0	1		obs.	positive	pm	V	2
Fimo	20012018	22	post	3	2.8	P	1	0		obs.	positive	pm	V	2
Fimo	20012018	22	post	4	6.5	NN	0	1		obs.	positive	pm	V	2
Fimo	20012018	22	post	5	9	N	1	0	X	obs.	positive	pm	V	2
Fimo	20012018	22	post	6	3.6	N	0	1		obs.	positive	pm	V	2
Fimo	20012018	22	post	7	2.3	P	1	0		obs.	positive	pm	V	2
Fimo	20012018	22	post	8	3.6	M	0	1		obs.	positive	pm	V	2
Fimo	20012018	22	post	9	2.5	P	1	0		obs.	positive	pm	V	2
Fimo	20012018	22	post	10	4.1	N	0	1		obs.	positive	pm	V	2
Fimo	20012018	22	post	11	5.8	N	0	1		obs.	positive	pm	V	2
Fimo	20012018	22	post	12	2.4	NP	1	0		obs.	positive	pm	V	2
Fimo	20012018	22	post	13	4.6	P	1	0		obs.	positive	pm	V	2
Locri	14012018	1	pre	1	3.7	P	1	0		obs.	control	pm	V	1
Locri	14012018	1	pre	2	3.7	P	1	0		obs.	control	pm	V	1
Locri	14012018	1	pre	3	3.6	N	0	1		obs.	control	pm	V	1
Locri	14012018	1	pre	4	5.7	M	0	1		obs.	control	pm	V	1
Locri	14012018	1	pre	5	5.3	N	0	1		obs.	control	pm	V	1
Locri	14012018	1	pre	6	1	N	0	1		obs.	control	pm	V	1
Locri	14012018	1	pre	7	4.7	P	0	1	X	obs.	control	pm	V	1
Locri	14012018	1	pre	8	3.9	NN	1	0		obs.	control	pm	V	1
Locri	14012018	1	pre	9	4.4	N	0	1		obs.	control	pm	V	1
Locri	14012018	1	pre	10	3.3	P	1	0		obs.	control	pm	V	1
Locri	14012018	1	pre	11	3.1	P	1	0		obs.	control	pm	V	1
Locri	14012018	1	pre	12	3.5	NP	1	0		obs.	control	pm	V	1
Locri	14012018	1	pre	13	6.8	N	0	1		obs.	control	pm	V	1
Locri	14012018	2	post	1	3.1	P	1	0		obs.	control	pm	V	1
Locri	14012018	2	post	2	10.2	N	0	1		obs.	control	pm	V	1
Locri	14012018	2	post	3	2.6	P	1	0		obs.	control	pm	V	1
Locri	14012018	2	post	4	7.2	NN	1	0		obs.	control	pm	V	1
Locri	14012018	2	post	5	4.3	N	0	1		obs.	control	pm	V	1
Locri	14012018	2	post	6	4.5	N	1	0	X	obs.	control	pm	V	1
Locri	14012018	2	post	7	2.4	P	1	0		obs.	control	pm	V	1
Locri	14012018	2	post	8	4.8	M	0	1		obs.	control	pm	V	1
Locri	14012018	2	post	9	3.6	P	1	0		obs.	control	pm	V	1
Locri	14012018	2	post	10	9.2	N	0	1		obs.	control	pm	V	1
Locri	14012018	2	post	11	5.2	N	0	1		obs.	control	pm	V	1
Locri	14012018	2	post	12	3.6	NP	1	0		obs.	control	pm	V	1
Locri	14012018	2	post	13	3.2	P	1	0		obs.	control	pm	V	1
Locri	15012018	3	pre	1	2.4	P	1	0		dem.	positive	am	J	1
Locri	15012018	3	pre	2	5.5	N	0	1		dem.	positive	am	J	1
Locri	15012018	3	pre	3	7.1	N	0	1		dem.	positive	am	J	1
Locri	15012018	3	pre	4	2.5	NP	1	0		dem.	positive	am	J	1
Locri	15012018	3	pre	5	4.6	P	0	1	X	dem.	positive	am	J	1
Locri	15012018	3	pre	6	3.3	P	1	0		dem.	positive	am	J	1
Locri	15012018	3	pre	7	4.2	N	0	1		dem.	positive	am	J	1
Locri	15012018	3	pre	8	9.3	NN	1	0		dem.	positive	am	J	1
Locri	15012018	3	pre	9	3.8	P	0	1	X	dem.	positive	am	J	1
Locri	15012018	3	pre	10	4	P	1	0		dem.	positive	am	J	1
Locri	15012018	3	pre	11	4.2	N	0	1		dem.	positive	am	J	1
Locri	15012018	3	pre	12	4.3	M	1	0		dem.	positive	am	J	1
Locri	15012018	3	pre	13	5	N	0	1		dem.	positive	am	J	1
Locri	15012018	4	post	1	3.2	P	1	0		dem.	positive	am	J	1
Locri	15012018	4	post	2	9	N	0	1		dem.	positive	am	J	1
Locri	15012018	4	post	3	3.1	P	1	0		dem.	positive	am	J	1
Locri	15012018	4	post	4	7.1	NP	1	0		dem.	positive	am	J	1
Locri	15012018	4	post	5	8.5	N	0	1		dem.	positive	am	J	1
Locri	15012018	4	post	6	4	P	1	0		dem.	positive	am	J	1
Locri	15012018	4	post	7	9.3	N	0	1		dem.	positive	am	J	1
Locri	15012018	4	post	8	3.5	M	1	0		dem.	positive	am	J	1
Locri	15012018	4	post	9	2.5	P	1	0		dem.	positive	am	J	1
Locri	15012018	4	post	10	3.9	N	0	1		dem.	positive	am	J	1
Locri	15012018	4	post	11	2.8	P	1	0		dem.	positive	am	J	1
Locri	15012018	4	post	12	5.6	NN	0	1		dem.	positive	am	J	1
Locri	15012018	4	post	13	14.9	N	0	1		dem.	positive	am	J	1
Locri	15012018	5	pre	1	5.7	P	1	0		obs.	negative	pm	V	1
Locri	15012018	5	pre	2	4.1	N	0	1		obs.	negative	pm	V	1
Locri	15012018	5	pre	3	4.3	N	0	1		obs.	negative	pm	V	1
Locri	15012018	5	pre	4	11	NN	0	1		obs.	negative	pm	V	1
Locri	15012018	5	pre	5	1.9	P	1	0		obs.	negative	pm	V	1
Locri	15012018	5	pre	6	6.6	N	0	1		obs.	negative	pm	V	1
Locri	15012018	5	pre	7	2.3	P	1	0		obs.	negative	pm	V	1
Locri	15012018	5	pre	8	5.4	M	0	1		obs.	negative	pm	V	1
Locri	15012018	5	pre	9	9.3	N	1	0	X	obs.	negative	pm	V	1
Locri	15012018	5	pre	10	4.3	N	0	1		obs.	negative	pm	V	1
Locri	15012018	5	pre	11	2.1	P	1	0		obs.	negative	pm	V	1
Locri	15012018	5	pre	12	2	NP	1	0		obs.	negative	pm	V	1
Locri	15012018	5	pre	13	2.7	P	1	0		obs.	negative	pm	V	1
Locri	15012018	6	post	1	2.7	P	1	0		obs.	negative	pm	V	1
Locri	15012018	6	post	2	4.1	N	0	1		obs.	negative	pm	V	1
Locri	15012018	6	post	3	2.6	P	1	0		obs.	negative	pm	V	1
Locri	15012018	6	post	4	4.2	M	1	0		obs.	negative	pm	V	1
Locri	15012018	6	post	5	5.5	P	1	0		obs.	negative	pm	V	1
Locri	15012018	6	post	6	3.9	P	1	0		obs.	negative	pm	V	1
Locri	15012018	6	post	7	5.3	N	0	1		obs.	negative	pm	V	1
Locri	15012018	6	post	8	2.9	NP	1	0		obs.	negative	pm	V	1
Locri	15012018	6	post	9	12.3	N	0	1		obs.	negative	pm	V	1
Locri	15012018	6	post	10	5.1	P	1	0		obs.	negative	pm	V	1
Locri	15012018	6	post	11	9.6	N	0	1		obs.	negative	pm	V	1
Locri	15012018	6	post	12	36.6	NN	0	1		obs.	negative	pm	V	1
Locri	15012018	6	post	13	4.1	N	0	1		obs.	negative	pm	V	1
Locri	17012018	7	pre	1	7.1	P	1	0		obs.	positive	am	V	1
Locri	17012018	7	pre	2	4.3	N	0	1		obs.	positive	am	V	1
Locri	17012018	7	pre	3	3.5	P	1	0		obs.	positive	am	V	1
Locri	17012018	7	pre	4	3.1	NP	1	0		obs.	positive	am	V	1
Locri	17012018	7	pre	5	3.6	N	0	1		obs.	positive	am	V	1
Locri	17012018	7	pre	6	2	P	1	0		obs.	positive	am	V	1
Locri	17012018	7	pre	7	3.5	N	0	1		obs.	positive	am	V	1
Locri	17012018	7	pre	8	7	M	1	0		obs.	positive	am	V	1
Locri	17012018	7	pre	9	3.8	P	1	0		obs.	positive	am	V	1
Locri	17012018	7	pre	10	4.4	N	0	1		obs.	positive	am	V	1
Locri	17012018	7	pre	11	5.4	P	1	0		obs.	positive	am	V	1
Locri	17012018	7	pre	12	6.6	NN	1	0		obs.	positive	am	V	1
Locri	17012018	7	pre	13	7.8	N	0	1		obs.	positive	am	V	1
Locri	17012018	8	post	1	3	P	1	0		obs.	positive	am	V	1
Locri	17012018	8	post	2	5	P	1	0		obs.	positive	am	V	1
Locri	17012018	8	post	3	4.2	N	0	1		obs.	positive	am	V	1
Locri	17012018	8	post	4	11.6	M	0	1		obs.	positive	am	V	1
Locri	17012018	8	post	5	4.3	N	0	1		obs.	positive	am	V	1
Locri	17012018	8	post	6	4.3	N	0	1		obs.	positive	am	V	1
Locri	17012018	8	post	7	7.9	P	1	0		obs.	positive	am	V	1
Locri	17012018	8	post	8	7.5	NN	0	1		obs.	positive	am	V	1
Locri	17012018	8	post	9	7	N	1	0	X	obs.	positive	am	V	1
Locri	17012018	8	post	10	4.7	P	0	1	X	obs.	positive	am	V	1
Locri	17012018	8	post	11	3.2	P	1	0		obs.	positive	am	V	1
Locri	17012018	8	post	12	3	NP	1	0		obs.	positive	am	V	1
Locri	17012018	8	post	13	3.7	N	0	1		obs.	positive	am	V	1
Locri	17012018	9	pre	1	5.5	P	0	1	X	dem.	control	pm	J	1
Locri	17012018	9	pre	2	6	N	0	1		dem.	control	pm	J	1
Locri	17012018	9	pre	3	4.2	N	0	1		dem.	control	pm	J	1
Locri	17012018	9	pre	4	2.7	NP	1	0		dem.	control	pm	J	1
Locri	17012018	9	pre	5	2.8	P	1	0		dem.	control	pm	J	1
Locri	17012018	9	pre	6	6.9	P	1	0		dem.	control	pm	J	1
Locri	17012018	9	pre	7	3.3	N	0	1		dem.	control	pm	J	1
Locri	17012018	9	pre	8	4.4	NN	0	1		dem.	control	pm	J	1
Locri	17012018	9	pre	9	2.6	P	1	0		dem.	control	pm	J	1
Locri	17012018	9	pre	10	8.8	P	1	0		dem.	control	pm	J	1
Locri	17012018	9	pre	11	5	N	0	1		dem.	control	pm	J	1
Locri	17012018	9	pre	12	5.3	M	0	1		dem.	control	pm	J	1
Locri	17012018	9	pre	13	17.7	N	0	1		dem.	control	pm	J	1
Locri	17012018	10	post	1	4.1	P	1	0		dem.	control	pm	J	1
Locri	17012018	10	post	2	15.4	N	0	1		dem.	control	pm	J	1
Locri	17012018	10	post	3	6	N	0	1		dem.	control	pm	J	1
Locri	17012018	10	post	4	11.3	NN	0	1		dem.	control	pm	J	1
Locri	17012018	10	post	5	2.9	P	1	0		dem.	control	pm	J	1
Locri	17012018	10	post	6	6.3	N	0	1		dem.	control	pm	J	1
Locri	17012018	10	post	7	4.2	P	0	1	X	dem.	control	pm	J	1
Locri	17012018	10	post	8	2.9	M	0	1		dem.	control	pm	J	1
Locri	17012018	10	post	9	4.1	N	0	1		dem.	control	pm	J	1
Locri	17012018	10	post	10	5.1	N	0	1		dem.	control	pm	J	1
Locri	17012018	10	post	11	2.9	P	1	0		dem.	control	pm	J	1
Locri	17012018	10	post	12	8.9	NP	1	0		dem.	control	pm	J	1
Locri	17012018	10	post	13	2.6	P	1	0		dem.	control	pm	J	1
Locri	18012018	11	pre	1	6.8	P	0	1	X	obs.	control	am	V	2
Locri	18012018	11	pre	2	4.8	N	0	1		obs.	control	am	V	2
Locri	18012018	11	pre	3	3.1	P	1	0		obs.	control	am	V	2
Locri	18012018	11	pre	4	48.4	M	0	1		obs.	control	am	V	2
Locri	18012018	11	pre	5	2.3	P	1	0		obs.	control	am	V	2
Locri	18012018	11	pre	6	1.9	P	1	0		obs.	control	am	V	2
Locri	18012018	11	pre	7	6	N	0	1		obs.	control	am	V	2
Locri	18012018	11	pre	8	6.5	NP	1	0		obs.	control	am	V	2
Locri	18012018	11	pre	9	3.7	N	0	1		obs.	control	am	V	2
Locri	18012018	11	pre	10	2.2	P	1	0		obs.	control	am	V	2
Locri	18012018	11	pre	11	3.6	N	0	1		obs.	control	am	V	2
Locri	18012018	11	pre	12	6.8	NN	0	1		obs.	control	am	V	2
Locri	18012018	11	pre	13	4.5	N	0	1		obs.	control	am	V	2
Locri	18012018	12	post	1	6.2	P	1	0		obs.	control	am	V	2
Locri	18012018	12	post	2	4.7	N	0	1		obs.	control	am	V	2
Locri	18012018	12	post	3	3	P	1	0		obs.	control	am	V	2
Locri	18012018	12	post	4	5.8	NP	1	0		obs.	control	am	V	2
Locri	18012018	12	post	5	7.7	N	0	1		obs.	control	am	V	2
Locri	18012018	12	post	6	2.5	P	1	0		obs.	control	am	V	2
Locri	18012018	12	post	7	4.8	N	0	1		obs.	control	am	V	2
Locri	18012018	12	post	8	6.2	M	0	1		obs.	control	am	V	2
Locri	18012018	12	post	9	3.4	P	1	0		obs.	control	am	V	2
Locri	18012018	12	post	10	7.9	N	0	1		obs.	control	am	V	2
Locri	18012018	12	post	11	5	P	1	0		obs.	control	am	V	2
Locri	18012018	12	post	12	14.9	NN	0	1		obs.	control	am	V	2
Locri	18012018	12	post	13	6.5	N	0	1		obs.	control	am	V	2
Locri	18012018	13	pre	1	3.1	P	1	0		dem.	control	pm	J	2
Locri	18012018	13	pre	2	4.7	N	0	1		dem.	control	pm	J	2
Locri	18012018	13	pre	3	3.4	P	1	0		dem.	control	pm	J	2
Locri	18012018	13	pre	4	3.7	NN	0	1		dem.	control	pm	J	2
Locri	18012018	13	pre	5	5.8	N	0	1		dem.	control	pm	J	2
Locri	18012018	13	pre	6	5.7	N	0	1		dem.	control	pm	J	2
Locri	18012018	13	pre	7	3.9	P	1	0		dem.	control	pm	J	2
Locri	18012018	13	pre	8	141.8	M	0	1		dem.	control	pm	J	2
Locri	18012018	13	pre	9	2.7	P	1	0		dem.	control	pm	J	2
Locri	18012018	13	pre	10	8.6	N	0	1		dem.	control	pm	J	2
Locri	18012018	13	pre	11	3.3	N	0	1		dem.	control	pm	J	2
Locri	18012018	13	pre	12	3.4	NP	1	0		dem.	control	pm	J	2
Locri	18012018	13	pre	13	2.2	P	1	0		dem.	control	pm	J	2
Locri	18012018	14	post	1	2.3	P	1	0		dem.	control	pm	J	2
Locri	18012018	14	post	2	3.2	N	0	1		dem.	control	pm	J	2
Locri	18012018	14	post	3	4.9	N	0	1		dem.	control	pm	J	2
Locri	18012018	14	post	4	4	NP	1	0		dem.	control	pm	J	2
Locri	18012018	14	post	5	3.8	P	0	1	X	dem.	control	pm	J	2
Locri	18012018	14	post	6	3.1	P	1	0		dem.	control	pm	J	2
Locri	18012018	14	post	7	4	N	0	1		dem.	control	pm	J	2
Locri	18012018	14	post	8	12	NN	0	1		dem.	control	pm	J	2
Locri	18012018	14	post	9	3.6	P	1	0		dem.	control	pm	J	2
Locri	18012018	14	post	10	3	P	1	0		dem.	control	pm	J	2
Locri	18012018	14	post	11	5.8	N	0	1		dem.	control	pm	J	2
Locri	18012018	14	post	12	6.2	M	1	0		dem.	control	pm	J	2
Locri	18012018	14	post	13	3.5	N	0	1		dem.	control	pm	J	2
Locri	19012018	15	pre	1	4.1	P	0	1	X	obs.	positive	am	V	2
Locri	19012018	15	pre	2	2.9	P	1	0		obs.	positive	am	V	2
Locri	19012018	15	pre	3	4.6	N	0	1		obs.	positive	am	V	2
Locri	19012018	15	pre	4	16.2	M	0	1		obs.	positive	am	V	2
Locri	19012018	15	pre	5	16	N	0	1		obs.	positive	am	V	2
Locri	19012018	15	pre	6	7.7	N	0	1		obs.	positive	am	V	2
Locri	19012018	15	pre	7	2.3	P	1	0		obs.	positive	am	V	2
Locri	19012018	15	pre	8	8.1	NN	0	1		obs.	positive	am	V	2
Locri	19012018	15	pre	9	5.3	N	0	1		obs.	positive	am	V	2
Locri	19012018	15	pre	10	2	P	1	0		obs.	positive	am	V	2
Locri	19012018	15	pre	11	6.3	P	0	1	X	obs.	positive	am	V	2
Locri	19012018	15	pre	12	5.7	NP	1	0		obs.	positive	am	V	2
Locri	19012018	15	pre	13	4	N	0	1		obs.	positive	am	V	2
Locri	19012018	16	post	1	2.4	P	1	0		obs.	positive	am	V	2
Locri	19012018	16	post	2	5.5	N	0	1		obs.	positive	am	V	2
Locri	19012018	16	post	3	5.7	N	0	1		obs.	positive	am	V	2
Locri	19012018	16	post	4	11.5	NN	0	1		obs.	positive	am	V	2
Locri	19012018	16	post	5	2.7	P	1	0		obs.	positive	am	V	2
Locri	19012018	16	post	6	3.2	N	0	1		obs.	positive	am	V	2
Locri	19012018	16	post	7	3.5	P	1	0		obs.	positive	am	V	2
Locri	19012018	16	post	8	3.2	M	0	1		obs.	positive	am	V	2
Locri	19012018	16	post	9	6.1	N	0	1		obs.	positive	am	V	2
Locri	19012018	16	post	10	6.6	N	0	1		obs.	positive	am	V	2
Locri	19012018	16	post	11	3.2	P	1	0		obs.	positive	am	V	2
Locri	19012018	16	post	12	NA	NP	1	0		obs.	positive	am	V	2
Locri	19012018	16	post	13	9.5	P	1	0		obs.	positive	am	V	2
Locri	19012018	17	pre	1	2.2	P	1	0		obs.	negative	pm	J	2
Locri	19012018	17	pre	2	5.1	N	0	1		obs.	negative	pm	J	2
Locri	19012018	17	pre	3	2.3	P	1	0		obs.	negative	pm	J	2
Locri	19012018	17	pre	4	3.8	NP	1	0		obs.	negative	pm	J	2
Locri	19012018	17	pre	5	4.5	N	0	1		obs.	negative	pm	J	2
Locri	19012018	17	pre	6	2.2	P	1	0		obs.	negative	pm	J	2
Locri	19012018	17	pre	7	3.9	N	0	1		obs.	negative	pm	J	2
Locri	19012018	17	pre	8	18.2	M	0	1		obs.	negative	pm	J	2
Locri	19012018	17	pre	9	2.1	P	1	0		obs.	negative	pm	J	2
Locri	19012018	17	pre	10	4	N	0	1		obs.	negative	pm	J	2
Locri	19012018	17	pre	11	2.8	P	1	0		obs.	negative	pm	J	2
Locri	19012018	17	pre	12	4	NN	0	1		obs.	negative	pm	J	2
Locri	19012018	17	pre	13	4.4	N	0	1		obs.	negative	pm	J	2
Locri	19012018	18	post	1	6.7	P	1	0		obs.	negative	pm	J	2
Locri	19012018	18	post	2	4.3	N	0	1		obs.	negative	pm	J	2
Locri	19012018	18	post	3	4.3	P	1	0		obs.	negative	pm	J	2
Locri	19012018	18	post	4	8.3	M	1	0		obs.	negative	pm	J	2
Locri	19012018	18	post	5	2.5	P	1	0		obs.	negative	pm	J	2
Locri	19012018	18	post	6	5.4	P	1	0		obs.	negative	pm	J	2
Locri	19012018	18	post	7	7.1	N	0	1		obs.	negative	pm	J	2
Locri	19012018	18	post	8	2.6	NP	1	0		obs.	negative	pm	J	2
Locri	19012018	18	post	9	7.9	N	0	1		obs.	negative	pm	J	2
Locri	19012018	18	post	10	2.1	P	1	0		obs.	negative	pm	J	2
Locri	19012018	18	post	11	4.7	N	0	1		obs.	negative	pm	J	2
Locri	19012018	18	post	12	5.2	NN	0	1		obs.	negative	pm	J	2
Locri	19012018	18	post	13	6	N	0	1		obs.	negative	pm	J	2
Locri	20012018	19	pre	1	3.1	P	1	0		dem.	negative	am	V	1
Locri	20012018	19	pre	2	3.7	N	0	1		dem.	negative	am	V	1
Locri	20012018	19	pre	3	4.6	P	1	0		dem.	negative	am	V	1
Locri	20012018	19	pre	4	6.1	NN	0	1		dem.	negative	am	V	1
Locri	20012018	19	pre	5	4.6	N	0	1		dem.	negative	am	V	1
Locri	20012018	19	pre	6	4.6	N	0	1		dem.	negative	am	V	1
Locri	20012018	19	pre	7	2.9	P	1	0		dem.	negative	am	V	1
Locri	20012018	19	pre	8	4.1	M	0	1		dem.	negative	am	V	1
Locri	20012018	19	pre	9	2.6	P	1	0		dem.	negative	am	V	1
Locri	20012018	19	pre	10	6	N	0	1		dem.	negative	am	V	1
Locri	20012018	19	pre	11	19.6	N	0	1		dem.	negative	am	V	1
Locri	20012018	19	pre	12	4	NP	1	0		dem.	negative	am	V	1
Locri	20012018	19	pre	13	3.5	P	1	0		dem.	negative	am	V	1
Locri	20012018	20	post	1	3.4	P	1	0		dem.	negative	am	V	1
Locri	20012018	20	post	2	4.8	N	0	1		dem.	negative	am	V	1
Locri	20012018	20	post	3	3.4	N	0	1		dem.	negative	am	V	1
Locri	20012018	20	post	4	2.6	NP	1	0		dem.	negative	am	V	1
Locri	20012018	20	post	5	3.7	P	0	1	X	dem.	negative	am	V	1
Locri	20012018	20	post	6	2.2	P	1	0		dem.	negative	am	V	1
Locri	20012018	20	post	7	3.5	N	0	1		dem.	negative	am	V	1
Locri	20012018	20	post	8	6.5	NN	0	1		dem.	negative	am	V	1
Locri	20012018	20	post	9	1.9	P	1	0		dem.	negative	am	V	1
Locri	20012018	20	post	10	5.1	P	1	0		dem.	negative	am	V	1
Locri	20012018	20	post	11	4.2	N	0	1		dem.	negative	am	V	1
Locri	20012018	20	post	12	5.8	M	1	0		dem.	negative	am	V	1
Locri	20012018	20	post	13	3.2	N	0	1		dem.	negative	am	V	1
Locri	20012018	21	pre	1	5.8	P	1	0		dem.	positive	pm	J	2
Locri	20012018	21	pre	2	5	N	0	1		dem.	positive	pm	J	2
Locri	20012018	21	pre	3	3.7	N	0	1		dem.	positive	pm	J	2
Locri	20012018	21	pre	4	6	NN	0	1		dem.	positive	pm	J	2
Locri	20012018	21	pre	5	3	P	1	0		dem.	positive	pm	J	2
Locri	20012018	21	pre	6	2.8	N	0	1		dem.	positive	pm	J	2
Locri	20012018	21	pre	7	2.8	P	1	0		dem.	positive	pm	J	2
Locri	20012018	21	pre	8	3.9	M	0	1		dem.	positive	pm	J	2
Locri	20012018	21	pre	9	10.7	N	0	1		dem.	positive	pm	J	2
Locri	20012018	21	pre	10	3.8	N	0	1		dem.	positive	pm	J	2
Locri	20012018	21	pre	11	3	P	1	0		dem.	positive	pm	J	2
Locri	20012018	21	pre	12	4.9	NP	1	0		dem.	positive	pm	J	2
Locri	20012018	21	pre	13	4.4	P	0	1	X	dem.	positive	pm	J	2
Locri	20012018	22	post	1	4.2	P	1	0		dem.	positive	pm	J	2
Locri	20012018	22	post	2	3.1	P	1	0		dem.	positive	pm	J	2
Locri	20012018	22	post	3	3.3	N	0	1		dem.	positive	pm	J	2
Locri	20012018	22	post	4	5.8	M	1	0		dem.	positive	pm	J	2
Locri	20012018	22	post	5	3.1	N	0	1		dem.	positive	pm	J	2
Locri	20012018	22	post	6	13.9	N	0	1		dem.	positive	pm	J	2
Locri	20012018	22	post	7	3.8	P	1	0		dem.	positive	pm	J	2
Locri	20012018	22	post	8	4.1	NN	0	1		dem.	positive	pm	J	2
Locri	20012018	22	post	9	3.8	N	0	1		dem.	positive	pm	J	2
Locri	20012018	22	post	10	2.3	P	1	0		dem.	positive	pm	J	2
Locri	20012018	22	post	11	6.9	P	1	0		dem.	positive	pm	J	2
Locri	20012018	22	post	12	3.1	NP	1	0		dem.	positive	pm	J	2
Locri	20012018	22	post	13	10.7	N	0	1		dem.	positive	pm	J	2
Oli	17012018	1	pre	1	5.2	P	0	1	X	dem.	negative	am	J	1
Oli	17012018	1	pre	2	2.7	P	1	0		dem.	negative	am	J	1
Oli	17012018	1	pre	3	4.5	N	0	1		dem.	negative	am	J	1
Oli	17012018	1	pre	4	9.1	M	0	1		dem.	negative	am	J	1
Oli	17012018	1	pre	5	4.3	N	0	1		dem.	negative	am	J	1
Oli	17012018	1	pre	6	12.7	N	0	1		dem.	negative	am	J	1
Oli	17012018	1	pre	7	3	P	1	0		dem.	negative	am	J	1
Oli	17012018	1	pre	8	38.4	NP	0	1		dem.	negative	am	J	1
Oli	17012018	1	pre	9	16.1	N	0	1		dem.	negative	am	J	1
Oli	17012018	1	pre	10	6	P	1	0		dem.	negative	am	J	1
Oli	17012018	1	pre	11	5.2	P	0	1	X	dem.	negative	am	J	1
Oli	17012018	1	pre	12	4.6	NN	0	1		dem.	negative	am	J	1
Oli	17012018	1	pre	13	15.1	N	0	1		dem.	negative	am	J	1
Oli	17012018	2	post	1	3.7	P	1	0		dem.	negative	am	J	1
Oli	17012018	2	post	2	11.3	N	0	1		dem.	negative	am	J	1
Oli	17012018	2	post	3	4.8	N	0	1		dem.	negative	am	J	1
Oli	17012018	2	post	4	4.2	NP	1	0		dem.	negative	am	J	1
Oli	17012018	2	post	5	10	P	0	1	X	dem.	negative	am	J	1
Oli	17012018	2	post	6	4.6	N	0	1		dem.	negative	am	J	1
Oli	17012018	2	post	7	182.7	P	0	1	X	dem.	negative	am	J	1
Oli	17012018	2	post	8	4.1	M	0	1		dem.	negative	am	J	1
Oli	17012018	2	post	9	30.1	N	0	1		dem.	negative	am	J	1
Oli	17012018	2	post	10	85.4	N	0	1		dem.	negative	am	J	1
Oli	17012018	2	post	11	3.5	P	1	0		dem.	negative	am	J	1
Oli	17012018	2	post	12	112.5	NN	0	1		dem.	negative	am	J	1
Oli	17012018	2	post	13	3.6	P	1	0		dem.	negative	am	J	1
Oli	17012018	3	pre	1	4.2	P	1	0		obs.	negative	pm	V	1
Oli	17012018	3	pre	2	4	N	0	1		obs.	negative	pm	V	1
Oli	17012018	3	pre	3	15.9	N	0	1		obs.	negative	pm	V	1
Oli	17012018	3	pre	4	8.5	NN	1	0		obs.	negative	pm	V	1
Oli	17012018	3	pre	5	10.9	P	0	1	X	obs.	negative	pm	V	1
Oli	17012018	3	pre	6	5.8	P	1	0		obs.	negative	pm	V	1
Oli	17012018	3	pre	7	4.6	N	0	1		obs.	negative	pm	V	1
Oli	17012018	3	pre	8	9.8	NP	1	0		obs.	negative	pm	V	1
Oli	17012018	3	pre	9	5.2	P	1	0		obs.	negative	pm	V	1
Oli	17012018	3	pre	10	4.5	P	1	0		obs.	negative	pm	V	1
Oli	17012018	3	pre	11	18.5	N	0	1		obs.	negative	pm	V	1
Oli	17012018	3	pre	12	5.3	M	1	0		obs.	negative	pm	V	1
Oli	17012018	3	pre	13	10	N	0	1		obs.	negative	pm	V	1
Oli	17012018	4	post	1	5.4	P	1	0		obs.	negative	pm	V	1
Oli	17012018	4	post	2	4.3	N	0	1		obs.	negative	pm	V	1
Oli	17012018	4	post	3	9.5	P	1	0		obs.	negative	pm	V	1
Oli	17012018	4	post	4	8.2	NN	0	1		obs.	negative	pm	V	1
Oli	17012018	4	post	5	4	N	1	0	X	obs.	negative	pm	V	1
Oli	17012018	4	post	6	4.1	P	1	0		obs.	negative	pm	V	1
Oli	17012018	4	post	7	4.2	N	0	1		obs.	negative	pm	V	1
Oli	17012018	4	post	8	4.4	M	1	0		obs.	negative	pm	V	1
Oli	17012018	4	post	9	3.2	P	1	0		obs.	negative	pm	V	1
Oli	17012018	4	post	10	3.7	N	0	1		obs.	negative	pm	V	1
Oli	17012018	4	post	11	16.5	P	0	1	X	obs.	negative	pm	V	1
Oli	17012018	4	post	12	6.5	NP	1	0		obs.	negative	pm	V	1
Oli	17012018	4	post	13	4.8	N	0	1		obs.	negative	pm	V	1
Oli	18012018	5	pre	1	3.9	P	1	0		dem.	positive	am	J	1
Oli	18012018	5	pre	2	5.9	N	0	1		dem.	positive	am	J	1
Oli	18012018	5	pre	3	5	P	1	0		dem.	positive	am	J	1
Oli	18012018	5	pre	4	5.5	NP	0	1		dem.	positive	am	J	1
Oli	18012018	5	pre	5	11.3	N	0	1		dem.	positive	am	J	1
Oli	18012018	5	pre	6	3.2	N	0	1		dem.	positive	am	J	1
Oli	18012018	5	pre	7	4.5	P	1	0		dem.	positive	am	J	1
Oli	18012018	5	pre	8	7.4	M	0	1		dem.	positive	am	J	1
Oli	18012018	5	pre	9	2.9	P	1	0		dem.	positive	am	J	1
Oli	18012018	5	pre	10	5.2	N	0	1		dem.	positive	am	J	1
Oli	18012018	5	pre	11	7	N	0	1		dem.	positive	am	J	1
Oli	18012018	5	pre	12	23.7	NN	0	1		dem.	positive	am	J	1
Oli	18012018	5	pre	13	NA	P	1	0		dem.	positive	am	J	1
Oli	18012018	6	post	1	3.9	P	1	0		dem.	positive	am	J	1
Oli	18012018	6	post	2	3.2	N	0	1		dem.	positive	am	J	1
Oli	18012018	6	post	3	3.3	P	1	0		dem.	positive	am	J	1
Oli	18012018	6	post	4	5.7	M	0	1		dem.	positive	am	J	1
Oli	18012018	6	post	5	3.2	P	1	0		dem.	positive	am	J	1
Oli	18012018	6	post	6	4.2	P	0	1	X	dem.	positive	am	J	1
Oli	18012018	6	post	7	7.5	N	0	1		dem.	positive	am	J	1
Oli	18012018	6	post	8	26.7	NN	0	1		dem.	positive	am	J	1
Oli	18012018	6	post	9	3.8	N	0	1		dem.	positive	am	J	1
Oli	18012018	6	post	10	3.3	P	1	0		dem.	positive	am	J	1
Oli	18012018	6	post	11	3.8	N	0	1		dem.	positive	am	J	1
Oli	18012018	6	post	12	5.2	NP	1	0		dem.	positive	am	J	1
Oli	18012018	6	post	13	5.4	N	0	1		dem.	positive	am	J	1
Oli	19012018	7	pre	1	5.3	P	1	0		obs.	positive	am	J	1
Oli	19012018	7	pre	2	13	N	0	1		obs.	positive	am	J	1
Oli	19012018	7	pre	3	7.2	N	0	1		obs.	positive	am	J	1
Oli	19012018	7	pre	4	8.4	NP	1	0		obs.	positive	am	J	1
Oli	19012018	7	pre	5	6.2	P	1	0		obs.	positive	am	J	1
Oli	19012018	7	pre	6	6	N	0	1		obs.	positive	am	J	1
Oli	19012018	7	pre	7	9.3	P	1	0		obs.	positive	am	J	1
Oli	19012018	7	pre	8	7.6	M	0	1		obs.	positive	am	J	1
Oli	19012018	7	pre	9	3.4	N	0	1		obs.	positive	am	J	1
Oli	19012018	7	pre	10	NA	N	0	1		obs.	positive	am	J	1
Oli	19012018	7	pre	11	5.4	P	1	0		obs.	positive	am	J	1
Oli	19012018	7	pre	12	4.4	NN	0	1		obs.	positive	am	J	1
Oli	19012018	7	pre	13	4.6	P	1	0		obs.	positive	am	J	1
Oli	19012018	8	post	1	4.8	P	1	0		obs.	positive	am	J	1
Oli	19012018	8	post	2	6.4	N	0	1		obs.	positive	am	J	1
Oli	19012018	8	post	3	8.3	N	0	1		obs.	positive	am	J	1
Oli	19012018	8	post	4	6.3	NN	1	0		obs.	positive	am	J	1
Oli	19012018	8	post	5	4.3	P	1	0		obs.	positive	am	J	1
Oli	19012018	8	post	6	5.8	P	1	0		obs.	positive	am	J	1
Oli	19012018	8	post	7	15.6	N	0	1		obs.	positive	am	J	1
Oli	19012018	8	post	8	7.1	NP	1	0		obs.	positive	am	J	1
Oli	19012018	8	post	9	6.4	P	1	0		obs.	positive	am	J	1
Oli	19012018	8	post	10	5.2	P	1	0		obs.	positive	am	J	1
Oli	19012018	8	post	11	53.2	N	0	1		obs.	positive	am	J	1
Oli	19012018	8	post	12	4.7	M	1	0		obs.	positive	am	J	1
Oli	19012018	8	post	13	4.3	N	0	1		obs.	positive	am	J	1
Oli	19012018	9	pre	1	4.1	P	1	0		dem.	control	pm	V	1
Oli	19012018	9	pre	2	3.3	N	0	1		dem.	control	pm	V	1
Oli	19012018	9	pre	3	25.8	N	0	1		dem.	control	pm	V	1
Oli	19012018	9	pre	4	5.2	NP	1	0		dem.	control	pm	V	1
Oli	19012018	9	pre	5	5.3	P	1	0		dem.	control	pm	V	1
Oli	19012018	9	pre	6	101.9	N	0	1		dem.	control	pm	V	1
Oli	19012018	9	pre	7	3.3	P	1	0		dem.	control	pm	V	1
Oli	19012018	9	pre	8	4.2	M	1	0		dem.	control	pm	V	1
Oli	19012018	9	pre	9	2.7	N	0	1		dem.	control	pm	V	1
Oli	19012018	9	pre	10	7.9	N	0	1		dem.	control	pm	V	1
Oli	19012018	9	pre	11	2.9	P	1	0		dem.	control	pm	V	1
Oli	19012018	9	pre	12	3.4	NN	1	0		dem.	control	pm	V	1
Oli	19012018	9	pre	13	3.4	P	1	0		dem.	control	pm	V	1
Oli	19012018	10	post	1	2.9	P	1	0		dem.	control	pm	V	1
Oli	19012018	10	post	2	5.5	N	0	1		dem.	control	pm	V	1
Oli	19012018	10	post	3	3.3	P	1	0		dem.	control	pm	V	1
Oli	19012018	10	post	4	4.8	NN	0	1		dem.	control	pm	V	1
Oli	19012018	10	post	5	5.4	N	0	1		dem.	control	pm	V	1
Oli	19012018	10	post	6	3.5	P	1	0		dem.	control	pm	V	1
Oli	19012018	10	post	7	25.3	N	0	1		dem.	control	pm	V	1
Oli	19012018	10	post	8	3.5	M	1	0		dem.	control	pm	V	1
Oli	19012018	10	post	9	4	P	1	0		dem.	control	pm	V	1
Oli	19012018	10	post	10	3.2	N	0	1		dem.	control	pm	V	1
Oli	19012018	10	post	11	3.3	P	1	0		dem.	control	pm	V	1
Oli	19012018	10	post	12	3.3	NP	1	0		dem.	control	pm	V	1
Oli	19012018	10	post	13	3.6	N	0	1		dem.	control	pm	V	1
Oli	20012018	11	pre	1	3.8	P	1	0		obs.	control	am	J	1
Oli	20012018	11	pre	2	3.9	N	0	1		obs.	control	am	J	1
Oli	20012018	11	pre	3	5.1	P	1	0		obs.	control	am	J	1
Oli	20012018	11	pre	4	4.5	M	0	1		obs.	control	am	J	1
Oli	20012018	11	pre	5	3.8	P	1	0		obs.	control	am	J	1
Oli	20012018	11	pre	6	5.8	P	1	0		obs.	control	am	J	1
Oli	20012018	11	pre	7	3.4	N	0	1		obs.	control	am	J	1
Oli	20012018	11	pre	8	3.7	NN	1	0		obs.	control	am	J	1
Oli	20012018	11	pre	9	7.8	N	0	1		obs.	control	am	J	1
Oli	20012018	11	pre	10	3.1	P	1	0		obs.	control	am	J	1
Oli	20012018	11	pre	11	3.7	N	0	1		obs.	control	am	J	1
Oli	20012018	11	pre	12	2.6	NP	1	0		obs.	control	am	J	1
Oli	20012018	11	pre	13	2.9	N	0	1		obs.	control	am	J	1
Oli	20012018	12	post	1	3.9	P	1	0		obs.	control	am	J	1
Oli	20012018	12	post	2	4.4	N	0	1		obs.	control	am	J	1
Oli	20012018	12	post	3	3.5	P	1	0		obs.	control	am	J	1
Oli	20012018	12	post	4	5.3	NP	1	0		obs.	control	am	J	1
Oli	20012018	12	post	5	10.9	N	0	1		obs.	control	am	J	1
Oli	20012018	12	post	6	7.7	N	0	1		obs.	control	am	J	1
Oli	20012018	12	post	7	7.2	P	1	0		obs.	control	am	J	1
Oli	20012018	12	post	8	2.7	M	1	0		obs.	control	am	J	1
Oli	20012018	12	post	9	4.4	P	1	0		obs.	control	am	J	1
Oli	20012018	12	post	10	3	N	0	1		obs.	control	am	J	1
Oli	20012018	12	post	11	8.1	N	0	1		obs.	control	am	J	1
Oli	20012018	12	post	12	6.3	NN	1	0		obs.	control	am	J	1
Oli	20012018	12	post	13	3.4	P	1	0		obs.	control	am	J	1
Oli	20012018	13	pre	1	6.1	P	0	1	X	dem.	positive	pm	V	2
Oli	20012018	13	pre	2	3.3	P	1	0		dem.	positive	pm	V	2
Oli	20012018	13	pre	3	30.6	N	0	1		dem.	positive	pm	V	2
Oli	20012018	13	pre	4	15.2	M	0	1		dem.	positive	pm	V	2
Oli	20012018	13	pre	5	3.5	N	1	0	X	dem.	positive	pm	V	2
Oli	20012018	13	pre	6	15.5	N	0	1		dem.	positive	pm	V	2
Oli	20012018	13	pre	7	2.9	P	1	0		dem.	positive	pm	V	2
Oli	20012018	13	pre	8	3.2	NP	1	0		dem.	positive	pm	V	2
Oli	20012018	13	pre	9	49.2	N	0	1		dem.	positive	pm	V	2
Oli	20012018	13	pre	10	3.7	P	1	0		dem.	positive	pm	V	2
Oli	20012018	13	pre	11	3.2	P	1	0		dem.	positive	pm	V	2
Oli	20012018	13	pre	12	9	NN	0	1		dem.	positive	pm	V	2
Oli	20012018	13	pre	13	3.3	N	0	1		dem.	positive	pm	V	2
Oli	20012018	14	post	1	3.2	P	1	0		dem.	positive	pm	V	2
Oli	20012018	14	post	2	3.2	N	0	1		dem.	positive	pm	V	2
Oli	20012018	14	post	3	3.7	N	0	1		dem.	positive	pm	V	2
Oli	20012018	14	post	4	26.1	NN	0	1		dem.	positive	pm	V	2
Oli	20012018	14	post	5	3.2	P	1	0		dem.	positive	pm	V	2
Oli	20012018	14	post	6	2.7	P	1	0		dem.	positive	pm	V	2
Oli	20012018	14	post	7	3.3	N	0	1		dem.	positive	pm	V	2
Oli	20012018	14	post	8	6.1	NP	1	0		dem.	positive	pm	V	2
Oli	20012018	14	post	9	3.2	P	1	0		dem.	positive	pm	V	2
Oli	20012018	14	post	10	5.9	P	1	0		dem.	positive	pm	V	2
Oli	20012018	14	post	11	6.5	N	0	1		dem.	positive	pm	V	2
Oli	20012018	14	post	12	8.9	M	0	1		dem.	positive	pm	V	2
Oli	20012018	14	post	13	8.8	N	0	1		dem.	positive	pm	V	2
Oli	21012018	15	pre	1	5.2	P	1	0		obs.	negative	am	J	2
Oli	21012018	15	pre	2	17.8	N	0	1		obs.	negative	am	J	2
Oli	21012018	15	pre	3	7.7	P	1	0		obs.	negative	am	J	2
Oli	21012018	15	pre	4	3.7	NP	1	0		obs.	negative	am	J	2
Oli	21012018	15	pre	5	3.6	N	0	1		obs.	negative	am	J	2
Oli	21012018	15	pre	6	10	N	0	1		obs.	negative	am	J	2
Oli	21012018	15	pre	7	3.2	P	1	0		obs.	negative	am	J	2
Oli	21012018	15	pre	8	3.7	M	0	1		obs.	negative	am	J	2
Oli	21012018	15	pre	9	4.5	P	1	0		obs.	negative	am	J	2
Oli	21012018	15	pre	10	4.9	N	0	1		obs.	negative	am	J	2
Oli	21012018	15	pre	11	5.4	N	0	1		obs.	negative	am	J	2
Oli	21012018	15	pre	12	4.2	NN	1	0		obs.	negative	am	J	2
Oli	21012018	15	pre	13	4.3	P	1	0		obs.	negative	am	J	2
Oli	21012018	16	post	1	4.1	P	1	0		obs.	negative	am	J	2
Oli	21012018	16	post	2	3	N	0	1		obs.	negative	am	J	2
Oli	21012018	16	post	3	3.1	P	1	0		obs.	negative	am	J	2
Oli	21012018	16	post	4	3.4	M	0	1		obs.	negative	am	J	2
Oli	21012018	16	post	5	4	P	1	0		obs.	negative	am	J	2
Oli	21012018	16	post	6	4.1	P	0	1	X	obs.	negative	am	J	2
Oli	21012018	16	post	7	7.4	N	0	1		obs.	negative	am	J	2
Oli	21012018	16	post	8	8	NN	0	1		obs.	negative	am	J	2
Oli	21012018	16	post	9	37.2	N	0	1		obs.	negative	am	J	2
Oli	21012018	16	post	10	4.5	P	1	0		obs.	negative	am	J	2
Oli	21012018	16	post	11	6.6	N	0	1		obs.	negative	am	J	2
Oli	21012018	16	post	12	4.2	NP	1	0		obs.	negative	am	J	2
Oli	21012018	16	post	13	2.8	N	0	1		obs.	negative	am	J	2
Oli	21012018	17	pre	1	6	P	1	0		obs.	positive	pm	V	2
Oli	21012018	17	pre	2	8.4	N	0	1		obs.	positive	pm	V	2
Oli	21012018	17	pre	3	4.1	P	1	0		obs.	positive	pm	V	2
Oli	21012018	17	pre	4	6	NN	0	1		obs.	positive	pm	V	2
Oli	21012018	17	pre	5	33.2	N	0	1		obs.	positive	pm	V	2
Oli	21012018	17	pre	6	3.4	P	1	0		obs.	positive	pm	V	2
Oli	21012018	17	pre	7	234.3	N	0	1		obs.	positive	pm	V	2
Oli	21012018	17	pre	8	4	M	0	1		obs.	positive	pm	V	2
Oli	21012018	17	pre	9	3.1	P	1	0		obs.	positive	pm	V	2
Oli	21012018	17	pre	10	NA	N	0	1		obs.	positive	pm	V	2
Oli	21012018	17	pre	11	6.6	P	1	0		obs.	positive	pm	V	2
Oli	21012018	17	pre	12	4.1	NP	1	0		obs.	positive	pm	V	2
Oli	21012018	17	pre	13	7.7	N	0	1		obs.	positive	pm	V	2
Oli	21012018	18	post	1	2.8	P	1	0		obs.	positive	pm	V	2
Oli	21012018	18	post	2	3.4	N	0	1		obs.	positive	pm	V	2
Oli	21012018	18	post	3	3.2	N	0	1		obs.	positive	pm	V	2
Oli	21012018	18	post	4	4.9	NP	1	0		obs.	positive	pm	V	2
Oli	21012018	18	post	5	4.7	P	1	0		obs.	positive	pm	V	2
Oli	21012018	18	post	6	3.5	N	0	1		obs.	positive	pm	V	2
Oli	21012018	18	post	7	4.3	P	1	0		obs.	positive	pm	V	2
Oli	21012018	18	post	8	10.3	M	0	1		obs.	positive	pm	V	2
Oli	21012018	18	post	9	9.6	N	0	1		obs.	positive	pm	V	2
Oli	21012018	18	post	10	5.6	N	0	1		obs.	positive	pm	V	2
Oli	21012018	18	post	11	3.2	P	1	0		obs.	positive	pm	V	2
Oli	21012018	18	post	12	5.3	NN	0	1		obs.	positive	pm	V	2
Oli	21012018	18	post	13	5.2	P	1	0		obs.	positive	pm	V	2
Oli	22012018	19	pre	1	5.8	P	0	1	X	dem.	control	am	J	2
Oli	22012018	19	pre	2	4.2	N	0	1		dem.	control	am	J	2
Oli	22012018	19	pre	3	3	N	0	1		dem.	control	am	J	2
Oli	22012018	19	pre	4	5.9	NN	0	1		dem.	control	am	J	2
Oli	22012018	19	pre	5	4	P	1	0		dem.	control	am	J	2
Oli	22012018	19	pre	6	6.6	P	1	0		dem.	control	am	J	2
Oli	22012018	19	pre	7	3.5	N	0	1		dem.	control	am	J	2
Oli	22012018	19	pre	8	7.4	NP	0	1		dem.	control	am	J	2
Oli	22012018	19	pre	9	3.8	P	1	0		dem.	control	am	J	2
Oli	22012018	19	pre	10	6.8	P	1	0		dem.	control	am	J	2
Oli	22012018	19	pre	11	3.2	N	0	1		dem.	control	am	J	2
Oli	22012018	19	pre	12	8.5	M	0	1		dem.	control	am	J	2
Oli	22012018	19	pre	13	5.5	N	0	1		dem.	control	am	J	2
Oli	22012018	20	post	1	5	P	1	0		dem.	control	am	J	2
Oli	22012018	20	post	2	5.1	P	1	0		dem.	control	am	J	2
Oli	22012018	20	post	3	3.8	N	0	1		dem.	control	am	J	2
Oli	22012018	20	post	4	10.3	M	0	1		dem.	control	am	J	2
Oli	22012018	20	post	5	16.7	N	0	1		dem.	control	am	J	2
Oli	22012018	20	post	6	4.9	N	0	1		dem.	control	am	J	2
Oli	22012018	20	post	7	4.5	P	1	0		dem.	control	am	J	2
Oli	22012018	20	post	8	37.6	NP	0	1		dem.	control	am	J	2
Oli	22012018	20	post	9	108.7	N	0	1		dem.	control	am	J	2
Oli	22012018	20	post	10	10	P	1	0		dem.	control	am	J	2
Oli	22012018	20	post	11	3.2	NN	0	1		dem.	control	am	J	2
Oli	22012018	20	post	12	8.8	P	1	0		dem.	control	am	J	2
Oli	22012018	20	post	13	3.2	N	0	1		dem.	control	am	J	2
Oli	23012018	21	pre	1	4.3	P	1	0		obs.	control	am	V	2
Oli	23012018	21	pre	2	5.7	N	0	1		obs.	control	am	V	2
Oli	23012018	21	pre	3	6.7	P	1	0		obs.	control	am	V	2
Oli	23012018	21	pre	4	3.8	M	0	1		obs.	control	am	V	2
Oli	23012018	21	pre	5	5.2	P	1	0		obs.	control	am	V	2
Oli	23012018	21	pre	6	5.1	P	0	1	X	obs.	control	am	V	2
Oli	23012018	21	pre	7	6.7	N	0	1		obs.	control	am	V	2
Oli	23012018	21	pre	8	15.9	NN	0	1		obs.	control	am	V	2
Oli	23012018	21	pre	9	4.7	N	0	1		obs.	control	am	V	2
Oli	23012018	21	pre	10	3.9	P	1	0		obs.	control	am	V	2
Oli	23012018	21	pre	11	5.5	N	0	1		obs.	control	am	V	2
Oli	23012018	21	pre	12	4.5	NP	1	0		obs.	control	am	V	2
Oli	23012018	21	pre	13	4	N	0	1		obs.	control	am	V	2
Oli	23012018	22	post	1	4.2	P	1	0		obs.	control	am	V	2
Oli	23012018	22	post	2	3.1	N	0	1		obs.	control	am	V	2
Oli	23012018	22	post	3	5	P	1	0		obs.	control	am	V	2
Oli	23012018	22	post	4	3.9	NP	0	1		obs.	control	am	V	2
Oli	23012018	22	post	5	7.6	N	0	1		obs.	control	am	V	2
Oli	23012018	22	post	6	3.6	N	0	1		obs.	control	am	V	2
Oli	23012018	22	post	7	3.6	P	1	0		obs.	control	am	V	2
Oli	23012018	22	post	8	11	M	0	1		obs.	control	am	V	2
Oli	23012018	22	post	9	3.9	P	1	0		obs.	control	am	V	2
Oli	23012018	22	post	10	3.3	N	0	1		obs.	control	am	V	2
Oli	23012018	22	post	11	3.8	N	0	1		obs.	control	am	V	2
Oli	23012018	22	post	12	10.6	NN	0	1		obs.	control	am	V	2
Oli	23012018	22	post	13	4.4	P	1	0		obs.	control	am	V	2
Oli	24012018	23	pre	1	6.1	P	0	1	X	dem.	negative	am	J	2
Oli	24012018	23	pre	2	6.1	N	0	1		dem.	negative	am	J	2
Oli	24012018	23	pre	3	3.8	N	0	1		dem.	negative	am	J	2
Oli	24012018	23	pre	4	3.3	NP	1	0		dem.	negative	am	J	2
Oli	24012018	23	pre	5	5.9	P	1	0		dem.	negative	am	J	2
Oli	24012018	23	pre	6	5.1	N	0	1		dem.	negative	am	J	2
Oli	24012018	23	pre	7	5.5	P	1	0		dem.	negative	am	J	2
Oli	24012018	23	pre	8	9	M	0	1		dem.	negative	am	J	2
Oli	24012018	23	pre	9	4.4	N	0	1		dem.	negative	am	J	2
Oli	24012018	23	pre	10	10.1	N	0	1		dem.	negative	am	J	2
Oli	24012018	23	pre	11	4.2	P	0	1	X	dem.	negative	am	J	2
Oli	24012018	23	pre	12	10	NN	0	1		dem.	negative	am	J	2
Oli	24012018	23	pre	13	4.1	P	1	0		dem.	negative	am	J	2
Oli	24012018	24	post	1	3.7	P	1	0		dem.	negative	am	J	2
Oli	24012018	24	post	2	4	N	0	1		dem.	negative	am	J	2
Oli	24012018	24	post	3	3.6	P	1	0		dem.	negative	am	J	2
Oli	24012018	24	post	4	3.3	NN	0	1		dem.	negative	am	J	2
Oli	24012018	24	post	5	3.6	N	0	1		dem.	negative	am	J	2
Oli	24012018	24	post	6	3.3	P	1	0		dem.	negative	am	J	2
Oli	24012018	24	post	7	3.5	N	0	1		dem.	negative	am	J	2
Oli	24012018	24	post	8	4.5	M	0	1		dem.	negative	am	J	2
Oli	24012018	24	post	9	3.7	P	1	0		dem.	negative	am	J	2
Oli	24012018	24	post	10	4.9	N	0	1		dem.	negative	am	J	2
Oli	24012018	24	post	11	3.2	P	1	0		dem.	negative	am	J	2
Oli	24012018	24	post	12	7.9	NP	0	1		dem.	negative	am	J	2
Oli	24012018	24	post	13	7.7	N	0	1		dem.	negative	am	J	2
Luna	17012018	1	pre	1	3.9	P	1	0		obs.	negative	am	V	1
Luna	17012018	1	pre	2	6.1	N	0	1		obs.	negative	am	V	1
Luna	17012018	1	pre	3	47.5	N	0	1		obs.	negative	am	V	1
Luna	17012018	1	pre	4	4.9	NP	1	0		obs.	negative	am	V	1
Luna	17012018	1	pre	5	11.5	P	0	1	X	obs.	negative	am	V	1
Luna	17012018	1	pre	6	3.9	P	1	0		obs.	negative	am	V	1
Luna	17012018	1	pre	7	3.9	N	0	1		obs.	negative	am	V	1
Luna	17012018	1	pre	8	11.9	NN	0	1		obs.	negative	am	V	1
Luna	17012018	1	pre	9	4.3	P	1	0		obs.	negative	am	V	1
Luna	17012018	1	pre	10	4.8	P	1	0		obs.	negative	am	V	1
Luna	17012018	1	pre	11	9.4	N	1	0	X	obs.	negative	am	V	1
Luna	17012018	1	pre	12	15	M	0	1		obs.	negative	am	V	1
Luna	17012018	1	pre	13	5	N	0	1		obs.	negative	am	V	1
Luna	17012018	2	post	1	2.3	P	1	0		obs.	negative	am	V	1
Luna	17012018	2	post	2	6	N	0	1		obs.	negative	am	V	1
Luna	17012018	2	post	3	5.1	P	1	0		obs.	negative	am	V	1
Luna	17012018	2	post	4	8.4	M	0	1		obs.	negative	am	V	1
Luna	17012018	2	post	5	13.5	P	0	1	X	obs.	negative	am	V	1
Luna	17012018	2	post	6	165.8	P	0	1	X	obs.	negative	am	V	1
Luna	17012018	2	post	7	4.2	N	0	1		obs.	negative	am	V	1
Luna	17012018	2	post	8	8.6	NP	0	1		obs.	negative	am	V	1
Luna	17012018	2	post	9	36.8	N	0	1		obs.	negative	am	V	1
Luna	17012018	2	post	10	5.2	P	1	0		obs.	negative	am	V	1
Luna	17012018	2	post	11	0.9	N	0	1		obs.	negative	am	V	1
Luna	17012018	2	post	12	5.6	NN	0	1		obs.	negative	am	V	1
Luna	17012018	2	post	13	7.5	N	0	1		obs.	negative	am	V	1
Luna	17012018	3	pre	1	6.5	P	1	0		dem.	negative	pm	J	1
Luna	17012018	3	pre	2	3.6	N	0	1		dem.	negative	pm	J	1
Luna	17012018	3	pre	3	3.6	N	1	0	X	dem.	negative	pm	J	1
Luna	17012018	3	pre	4	4.6	NN	1	0		dem.	negative	pm	J	1
Luna	17012018	3	pre	5	4.1	P	1	0		dem.	negative	pm	J	1
Luna	17012018	3	pre	6	24	N	0	1		dem.	negative	pm	J	1
Luna	17012018	3	pre	7	5.3	P	1	0		dem.	negative	pm	J	1
Luna	17012018	3	pre	8	14.7	M	0	1		dem.	negative	pm	J	1
Luna	17012018	3	pre	9	12.7	N	0	1		dem.	negative	pm	J	1
Luna	17012018	3	pre	10	10.1	N	0	1		dem.	negative	pm	J	1
Luna	17012018	3	pre	11	5.5	P	1	0		dem.	negative	pm	J	1
Luna	17012018	3	pre	12	22.6	NP	0	1		dem.	negative	pm	J	1
Luna	17012018	3	pre	13	9.7	P	1	0		dem.	negative	pm	J	1
Luna	17012018	4	post	1	108.2	P	0	1	X	dem.	negative	pm	J	1
Luna	17012018	4	post	2	5.4	N	0	1		dem.	negative	pm	J	1
Luna	17012018	4	post	3	3.7	P	1	0		dem.	negative	pm	J	1
Luna	17012018	4	post	4	4.9	NP	0	1		dem.	negative	pm	J	1
Luna	17012018	4	post	5	477.2	N	0	1		dem.	negative	pm	J	1
Luna	17012018	4	post	6	5.3	P	1	0		dem.	negative	pm	J	1
Luna	17012018	4	post	7	35.7	N	0	1		dem.	negative	pm	J	1
Luna	17012018	4	post	8	3.5	M	0	1		dem.	negative	pm	J	1
Luna	17012018	4	post	9	4.6	P	1	0		dem.	negative	pm	J	1
Luna	17012018	4	post	10	8.6	N	0	1		dem.	negative	pm	J	1
Luna	17012018	4	post	11	6.4	P	1	0		dem.	negative	pm	J	1
Luna	17012018	4	post	12	4	NN	0	1		dem.	negative	pm	J	1
Luna	17012018	4	post	13	5.1	N	0	1		dem.	negative	pm	J	1
Luna	18012018	5	pre	1	5.4	P	1	0		obs.	positive	am	V	1
Luna	18012018	5	pre	2	8.7	N	0	1		obs.	positive	am	V	1
Luna	18012018	5	pre	3	4	P	1	0		obs.	positive	am	V	1
Luna	18012018	5	pre	4	5.4	NP	1	0		obs.	positive	am	V	1
Luna	18012018	5	pre	5	7	N	0	1		obs.	positive	am	V	1
Luna	18012018	5	pre	6	3.9	P	1	0		obs.	positive	am	V	1
Luna	18012018	5	pre	7	25.7	N	0	1		obs.	positive	am	V	1
Luna	18012018	5	pre	8	6.8	M	1	0		obs.	positive	am	V	1
Luna	18012018	5	pre	9	3.5	P	1	0		obs.	positive	am	V	1
Luna	18012018	5	pre	10	8.8	N	1	0	X	obs.	positive	am	V	1
Luna	18012018	5	pre	11	2.4	P	1	0		obs.	positive	am	V	1
Luna	18012018	5	pre	12	8.5	NN	1	0		obs.	positive	am	V	1
Luna	18012018	5	pre	13	12.6	N	0	1		obs.	positive	am	V	1
Luna	18012018	6	post	1	3.3	P	1	0		obs.	positive	am	V	1
Luna	18012018	6	post	2	6.2	N	0	1		obs.	positive	am	V	1
Luna	18012018	6	post	3	6	N	1	0	X	obs.	positive	am	V	1
Luna	18012018	6	post	4	4.8	NP	1	0		obs.	positive	am	V	1
Luna	18012018	6	post	5	3.6	P	1	0		obs.	positive	am	V	1
Luna	18012018	6	post	6	14.6	P	0	1	X	obs.	positive	am	V	1
Luna	18012018	6	post	7	120.3	N	0	1		obs.	positive	am	V	1
Luna	18012018	6	post	8	11.9	NN	0	1		obs.	positive	am	V	1
Luna	18012018	6	post	9	3.2	P	1	0		obs.	positive	am	V	1
Luna	18012018	6	post	10	9.9	P	1	0		obs.	positive	am	V	1
Luna	18012018	6	post	11	5	N	1	0	X	obs.	positive	am	V	1
Luna	18012018	6	post	12	45.1	M	0	1		obs.	positive	am	V	1
Luna	18012018	6	post	13	10	N	0	1		obs.	positive	am	V	1
Luna	19012018	7	pre	1	6.2	P	1	0		dem.	positive	am	V	1
Luna	19012018	7	pre	2	4.3	P	1	0		dem.	positive	am	V	1
[truncated: 232 more rows]

## Sheet: Behaviour during JBT
subject	date	test	scent marking	scratching	gnawing	role	condition	time	researcher	period
Aurora	12012018	pre	0	0	0	Dem.	control	pm	V	1
Aurora	12012018	post	0	0	0	Dem.	control	pm	V	1
Aurora	12012018	pre	13	0	18	Dem.	positive	am	J	1
Aurora	12012018	post	3	0	0	Dem.	positive	am	J	1
Aurora	13012018	pre	0	0	0	Dem.	positive	pm	J	2
Aurora	13012018	post	13	2	1	Dem.	positive	pm	J	2
Aurora	14012018	pre	3	0	1	Dem.	control	pm	V	2
Aurora	14012018	post	1	0	0	Dem.	control	pm	V	2
Aurora	15012018	pre	7	0	8	Dem.	negative	am	J	1
Aurora	15012018	post	2	0	1	Dem.	negative	am	J	1
Aurora	16012018	pre	1	0	1	Dem.	negative	am	V	2
Aurora	16012018	post	3	0	3	Dem.	negative	am	V	2
Nala	13012018	pre	1	0	0	Dem.	control	pm	V	1
Nala	13012018	post	0	1	0	Dem.	control	pm	V	1
Nala	14012018	pre	5	0	1	Obs.	positive	pm	J	1
Nala	14012018	post	0	0	0	Obs.	positive	pm	J	1
Nala	15012018	pre	5	1	10	Dem.	positive	am	V	1
Nala	15012018	post	4	0	5	Dem.	positive	am	V	1
Nala	17012018	pre	4	2	3	Dem.	positive	am	V	2
Nala	17012018	post	8	3	7	Dem.	positive	am	V	2
Nala	18012018	pre	5	2	3	Dem.	control	am	J	2
Nala	18012018	post	0	1	0	Dem.	control	am	J	2
Nala	18012018	pre	6	0	0	Obs.	control	pm	V	2
Nala	18012018	post	3	1	0	Obs.	control	pm	V	2
Nala	20012018	pre	6	1	0	Obs.	negative	am	V	1
Nala	20012018	post	0	2	0	Obs.	negative	am	V	1
Nala	20012018	pre	2	2	2	Dem.	negative	pm	J	1
Nala	20012018	post	1	0	1	Dem.	negative	pm	J	1
Nala	21012018	pre	0	0	0	Obs.	positive	pm	J	2
Nala	21012018	post	0	0	0	Obs.	positive	pm	J	2
Nala	22012018	pre	0	1	0	Dem.	negative	am	V	2
Nala	22012018	post	0	1	1	Dem.	negative	am	V	2
Simba	12012018	pre	0	0	0	Dem.	control	pm	J	1
Simba	12012018	post	0	0	0	Dem.	control	pm	J	1
Simba	13012018	pre	2	0	0	Obs.	control	pm	J	1
Simba	13012018	post	0	0	0	Obs.	control	pm	J	1
Simba	14012018	pre	2	0	2	Dem.	positive	pm	V	1
Simba	14012018	post	0	0	0	Dem.	positive	pm	V	1
Simba	15012018	pre	7	3	19	Obs.	negative	pm	V	1
Simba	15012018	post	0	0	0	Obs.	negative	pm	V	1
Simba	15012018	pre	2	0	0	Obs.	positive	am	J	1
Simba	15012018	post	0	3	0	Obs.	positive	am	J	1
Simba	16012018	pre	5	0	0	Dem.	negative	pm	V	1
Simba	16012018	post	1	0	0	Dem.	negative	pm	V	1
Simba	17012018	pre	1	1	7	Obs.	positive	pm	J	2
Simba	17012018	post	0	0	0	Obs.	positive	pm	J	2
Simba	18012018	pre	1	1	0	Obs.	control	am	V	2
Simba	18012018	post	2	0	4	Obs.	control	am	V	2
Simba	19012018	pre	7	0	0	Dem.	control	am	J	2
Simba	19012018	post	0	0	0	Dem.	control	am	J	2
Simba	19012018	pre	5	0	6	Obs.	negative	pm	V	2
Simba	19012018	post	0	0	1	Obs.	negative	pm	V	2
Simba	20012018	pre	2	0	0	Dem.	negative	am	J	2
Simba	20012018	post	5	0	1	Dem.	negative	am	J	2
Simba	21012018	pre	0	0	0	Dem.	positive	am	V	2
Simba	21012018	post	2	0	0	Dem.	positive	am	V	2
Smart	15012018	pre	4	0	4	Dem.	negative	pm	J	1
Smart	15012018	post	2	0	2	Dem.	negative	pm	J	1
Smart	17012018	pre	2	1	3	Obs.	positive	am	J	1
Smart	17012018	post	2	0	0	Obs.	positive	am	J	1
Smart	17012018	pre	2	1	1	Dem.	positive	pm	V	1
Smart	17012018	post	3	1	0	Dem.	positive	pm	V	1
Smart	18012018	pre	6	0	0	Dem.	control	pm	J	1
Smart	18012018	post	2	1	0	Dem.	control	pm	J	1
Smart	19012018	pre	4	0	3	Obs.	control	am	V	1
Smart	19012018	post	5	1	4	Obs.	control	am	V	1
Smart	19012018	pre	7	0	6	Dem.	negative	pm	J	2
Smart	19012018	post	4	1	0	Dem.	negative	pm	J	2
Smart	21012018	pre	5	0	4	Obs.	positive	am	J	2
Smart	21012018	post	4	6	5	Obs.	positive	am	J	2
Smart	22012018	pre	6	0	4	Obs.	negative	am	J	1
Smart	22012018	post	5	4	5	Obs.	negative	am	J	1
Smart	24012018	pre	9	0	6	Dem.	positive	am	J	2
Smart	24012018	post	3	1	1	Dem.	positive	am	J	2
Smart	23012018	pre	10	1	12	Obs.	control	am	V	2
Smart	23012018	post	4	1	3	Obs.	control	am	V	2
Smart	25012018	pre	4	1	3	Obs.	negative	am	V	2
Smart	25012018	post	4		3	Obs.	negative	am	V	2
Fimo	14012018	pre	7	0	19	Dem.	control	pm	J	1
Fimo	14012018	post	3	0	5	Dem.	control	pm	J	1
Fimo	15012018	pre	3	0	3	Obs.	positive	am	V	1
Fimo	15012018	post	15	1	28	Obs.	positive	am	V	1
Fimo	15012018	pre	7	0	9	Dem.	negative	pm	J	1
Fimo	15012018	post	0	0	0	Dem.	negative	pm	J	1
Fimo	17012018	pre	6	0	6	Dem.	positive	am	J	1
Fimo	17012018	post	3	0	5	Dem.	positive	am	J	1
Fimo	17012018	pre	5	0	7	Obs.	control	pm	V	1
Fimo	17012018	post	1	0	1	Obs.	control	pm	V	1
Fimo	18012018	pre	4	0	4	Dem.	control	am	J	2
Fimo	18012018	post	7	0	8	Dem.	control	am	J	2
Fimo	18012018	pre	7	0	7	Obs.	control	pm	V	2
Fimo	18012018	post	1	0	1	Obs.	control	pm	V	2
Fimo	19012018	pre	12	0	18	Dem.	positive	am	J	2
Fimo	19012018	post	1	0	0	Dem.	positive	am	J	2
Fimo	19012018	pre	2	0	0	Dem.	negative	pm	V	2
Fimo	19012018	post	9	0	11	Dem.	negative	pm	V	2
Fimo	20012018	pre	4	0	3	Obs.	negative	am	J	1
Fimo	20012018	post	3	0	3	Obs.	negative	am	J	1
Fimo	20012018	pre	14	0	29	Obs.	positive	pm	V	2
Fimo	20012018	post	11	0	20	Obs.	positive	pm	V	2
Locri	14012018	pre	7	0	1	Obs.	control	pm	V	1
Locri	14012018	post	5	0	1	Obs.	control	pm	V	1
Locri	15012018	pre	10	0	1	Dem.	positive	am	J	1
Locri	15012018	post	14	1	3	Dem.	positive	am	J	1
Locri	15012018	pre	17	1	16	Obs.	negative	pm	V	1
Locri	15012018	post	4	0	1	Obs.	negative	pm	V	1
Locri	17012018	pre	16	1	13	Obs.	positive	am	V	1
Locri	17012018	post	16	2	15	Obs.	positive	am	V	1
Locri	17012018	pre	17	0	14	Dem.	control	pm	J	1
Locri	17012018	post	8	0	4	Dem.	control	pm	J	1
Locri	18012018	pre	18	0	25	Obs.	control	am	V	2
Locri	18012018	post	22	2	30	Obs.	control	am	V	2
Locri	18012018	pre	18	2	7	Dem.	control	pm	J	2
Locri	18012018	post	5	0	0	Dem.	control	pm	J	2
Locri	19012018	pre	14	0	11	Obs.	positive	am	V	2
Locri	19012018	post	13	0	7	Obs.	positive	am	V	2
Locri	19012018	pre	9	0	8	Obs.	negative	pm	J	2
Locri	19012018	post	13	1	15	Obs.	negative	pm	J	2
Locri	20012018	pre	10	2	3	Dem.	negative	am	V	1
Locri	20012018	post	10	0	1	Dem.	negative	am	V	1
Locri	20012018	pre	11	0	5	Dem.	positive	pm	J	2
Locri	20012018	post	9	0	0	Dem.	positive	pm	J	2
Oli	17012018	pre	1	1	0	Dem.	negative	am	J	1
Oli	17012018	post	3	0	0	Dem.	negative	am	J	1
Oli	17012018	pre	0	1	0	Obs.	negative	pm	V	1
Oli	17012018	post	0	2	0	Obs.	negative	pm	V	1
Oli	18012018	pre	2	1	0	Dem.	positive	am	J	1
Oli	18012018	post	0	1	0	Dem.	positive	am	J	1
Oli	19012018	pre	1	4	0	Obs.	positive	am	J	1
Oli	19012018	post	2	4	0	Obs.	positive	am	J	1
Oli	19012018	pre	1	0	0	Dem.	control	pm	V	1
Oli	19012018	post	1	1	0	Dem.	control	pm	V	1
Oli	20012018	pre	0	0	0	Obs.	control	am	J	1
Oli	20012018	post	3	2	0	Obs.	control	am	J	1
Oli	20012018	pre	1	2	0	Dem.	positive	pm	V	2
Oli	20012018	post	4	0	0	Dem.	positive	pm	V	2
Oli	21012018	pre	0	0	0	Obs.	negative	am	J	2
Oli	21012018	post	0	0	0	Obs.	negative	am	J	2
Oli	21012018	pre	3	2	0	Obs.	positive	pm	V	2
Oli	21012018	post	4	4	0	Obs.	positive	pm	V	2
Oli	22012018	pre	2	0	0	Dem.	control	am	J	2
Oli	22012018	post	1	5	0	Dem.	control	am	J	2
Oli	23012018	pre	1	0	0	Obs.	control	am	V	2
Oli	23012018	post	3	2	13	Obs.	control	am	V	2
Oli	24012018	pre	3	3	0	Dem.	negative	am	J	2
Oli	24012018	post	3	0	0	Dem.	negative	am	J	2
Luna	17012018	pre	5	0	1	Obs.	negative	am	V	1
Luna	17012018	post	0	0	0	Obs.	negative	am	V	1
Luna	17012018	pre	7	2	1	Dem.	negative	pm	J	1
Luna	17012018	post	9	2	1	Dem.	negative	pm	J	1
Luna	18012018	pre	10	0	4	Obs.	positive	am	V	1
Luna	18012018	post	5	1	0	Obs.	positive	am	V	1
Luna	19012018	pre	8	0	0	Dem.	positive	am	V	1
Luna	19012018	post	2	1	0	Dem.	positive	am	V	1
Luna	19012018	pre	7	0	0	Obs.	control	pm	J	1
Luna	19012018	post	6	0	4	Obs.	control	pm	J	1
Luna	20012018	pre	10	1	1	Dem.	control	am	V	1
Luna	20012018	post	5	0	0	Dem.	control	am	V	1
Luna	20012018	pre	5	0	0	Obs.	positive	pm	J	2
Luna	20012018	post	14	0	15	Obs.	positive	pm	J	2
Luna	21012018	pre	8	1	0	Dem.	negative	am	V	2
Luna	21012018	post	4	0	0	Dem.	negative	am	V	2
Luna	21012018	pre	9	1	0	Dem.	positive	pm	J	2
Luna	21012018	post	8	0	0	Dem.	positive	pm	J	2
Luna	22012018	pre	8	1	4	Obs.	control	am	V	2
Luna	22012018	post	7	2	2	Obs.	control	am	V	2
Luna	23012018	pre	5	0	0	Dem.	control	am	J	2
Luna	23012018	post	3	1	0	Dem.	control	am	J	2
Luna	24012018	pre	13	2	1	Obs.	negative	am	V	2
Luna	24012018	post	16	1	11	Obs.	negative	am	V	2

## Sheet: Behaviour during manipulation
subject	date	role	condition	period	time	front	scratching	piloerection	gnawing	scent marking	negative calls	positive calls	contact call	phee	cough	eck	tsik	tsik eck	shrill	food beg call	whir	chirp	seep
aurora	12012018	dem	control	1	pm	32.4729	0	0	0	3	0	0	2	2	0	0	0	0	0	0	0	0	0
aurora	12012018	dem	positive	1	am	2.75	1	0	0	0	3	0	3	3	1	24	0	2	0	0	0	0	0
aurora	13012018	dem	positive	2	pm	6.66667	0	0	5	3	0	0	2	2	0	9	0	0	0	0	0	0	0
aurora	14012018	dem	control	2	pm	46.9167	0	0	1	3	0	0	2	1	0	0	0	0	1	0	0	0	0
aurora	15012018	dem	negative	1	am	65.2137	0	1	0	0	45	0	2	0	0	0	32	13	2	0	0	0	0
aurora	16012018	dem	negative	2	am	66.6113	0	1	0	0	25	0	1	1	0	1	25	0	0	0	0	0	0
simba	12012018	dem	control	1	am	33.871	0	1	0	0	0	0	0	0	0	6	0	0	0	0	0	0	0
simba	13012018	obs	control	1	pm	89.4695	0	1	0	0	0	0	0	0	0	0	0	0	0	0	0	0	0
simba	14012018	dem	positive	1	pm	64.9876	0	0	0	0	0	0	0	0	0	3	0	0	0	0	0	0	0
simba	15012018	obs	positive	1	am	77.1722	0	0	0	0	0	0	2	2	0	1	0	0	0	0	0	0	0
simba	15012018	obs	negative	1	pm	92.4356	0	1	0	0	0	5	1	1	0	0	0	0	0	5	0	0	0
simba	17012018	obs	positive	2	pm	76.7769	1	1	0	0	0	6	4	4	0	0	0	0	0	6	0	0	0
simba	16012018	dem	negative	1	pm	52.0661	0	1	0	0	0	0	0	0	0	1	0	0	0	0	0	0	0
simba	18012018	obs	control	2	pm	66.3866	0	0	0	0	0	0	7	2	0	1	0	0	0	0	5	0	0
simba	19012018	dem	control	2	am	59.9134	1	0	0	0	0	0	2	0	0	0	0	0	0	0	2	0	0
simba	19012018	obs	negative	2	pm	68.1675	3	0	1	1	0	6	6	4	0	0	0	0	0	2	2	4	0
simba	20012018	dem	negative	2	am	27.4671	2	1	1	3	1	0	4	0	0	0	1	0	0	0	4	0	0
simba	21012018	dem	positive	2	am	56.6364	0	0	0	1	0	7	4	0	0	0	0	0	0	7	4	0	0
nala	13012018	dem	control	1	pm	21.5891	0	1	0	1	0	0	0	0	0	0	0	0	0	0	0	0	0
nala	14012018	obs	positive	1	pm	36.5314	0	0	0	0	0	0	0	0	0	0	0	0	0	0	0	0	0
nala	15012018	dem	positive	1	am	60.9737	0	0	0	0	0	0	1	0	0	2	0	0	0	0	1	0	0
nala	17012018	dem	positive	2	am	19.5345	0	0	1	0	0	0	2	1	0	0	0	0	0	0	1	0	0
nala	18012018	dem	control	2	am	35.0371	0	0	0	0	0	0	4	2	0	0	0	0	2	0	0	0	0
nala	18012018	obs	control	1	pm	27.8702	1	0	0	0	0	0	6	2	0	0	0	0	2	0	2	0	0
nala	20012018	dem	negative	1	am	66.1304	0	1	0	0	94	0	0	0	0	0	61	33	0	0	0	0	0
nala	20012018	obs	negative	1	am	28.4053	1	0	0	0	0	0	9	0	0	1	0	0	0	0	9	0	0
nala	21012018	obs	positive	2	am	42.1739	0	1	0	0	0	0	15	0	0	2	0	0	0	0	15	0	0
nala	22012018	dem	negative	2	am	28.4533	0	1	0	0	4	0	0	0	0	0	3	1	0	0	0	0	0
fimo	14012018	dem	control	1	pm	45.1372	0	0	0	0	3	2	8	1	0	2	0	3	0	0	7	2	0
fimo	15012018	dem	negative	1	pm	44.1128	0	1	0	0	98	0	1	0	0	0	97	1	0	0	1	0	0
fimo	15012018	obs	positive	1	am	12.5932	0	0	1	2	4	0	1	0	0	0	4	0	0	0	1	0	0
fimo	17012018	dem	positive	1	am	52.7334	0	0	0	0	2	247	0	0	0	26	2	0	0	0	0	247	0
fimo	17012018	obs	control	1	pm	10.6401	0	0	0	0	4	1	2	1	0	1	4	0	0	0	1	1	0
fimo	18012018	dem	control	2	am	60.249	0	0	4	2	3	0	0	0	0	0	3	0	0	0	0	0	0
fimo	18012018	obs	control	2	pm	35.7143	0	0	0	1	3	0	2	0	0	0	3	0	0	0	2	0	0
fimo	19012018	dem	negative	2	pm	25.6285	0	0	1	1	5	0	1	0	0	0	5	0	0	0	1	0	0
fimo	19012018	dem	positive	2	am	43.5599	0	0	0	0	11	30	9	9	0	22	0	11	0	0	0	30	0
fimo	20012018	obs	positive	2	pm	46.8543	0	0	2	2	1	0	5	0	0	0	1	0	0	0	5	0	0
fimo	20012018	obs	negative	1	am	54.6888	0	0	0	0	3	0	4	1	0	2	3	0	0	0	3	0	0
smart	15012018	dem	negative	1	pm	59.367	0	1	0	0	11	0	9	1	0	0	5	2	0	0	8	0	4
smart	17012018	dem	positive	1	pm	62.1911	0	0	0	0	3	35	19	17	0	1	0	3	0	0	2	35	0
smart	17012018	obs	positive	1	am	31.1721	0	0	0	0	0	0	2	1	0	1	0	0	0	0	1	0	0
smart	18012018	dem	control	1	pm	25.9599	0	0	0	0	1	0	3	0	0	0	1	0	0	0	3	0	0
smart	19012018	dem	negative	2	pm	60.4845	0	0	0	1	0	0	0	0	0	2	0	0	0	0	0	0	0
smart	19012018	obs	control	1	am	34.8701	0	0	0	0	0	0	3	0	0	0	0	0	0	0	3	0	0
smart	21012018	obs	positive	2	am	27.7635	0	0	1	0	0	0	2	0	0	0	0	0	0	0	2	0	0
smart	22012018	obs	negative	1	am	80.9917	1	0	0	0	0	1	1	0	0	0	0	0	0	0	1	1	0
smart	23012018	obs	control	2	am	51.2479	1	0	0	0	0	0	2	0	0	0	0	0	2	0	0	0	0
smart	24012018	dem	positive	2	am	65.6482	0	0	0	0	0	23	20	20	0	9	0	0	0	0	0	23	0
smart	25012018	obs	negative	2	am	32.5881	0	0	0	0	0	0	7	0	0	0	0	0	2	0	5	0	0
locri	14012018	obs	control	1	pm	46.2748	0	0	0	0	0	4	0	0	0	2	0	0	0	0	0	4	0
locri	15012018	dem	positive	1	am	16.542	0	0	0	0	1	0	1	0	0	6	0	1	0	0	1	0	0
locri	15012018	obs	negative	1	pm	78.5536	0	1	0	0	0	0	7	2	0	0	0	0	0	0	5	0	0
locri	17012018	obs	positive	1	am	100	0	1	0	0	0	1	3	0	0	0	0	0	0	0	3	1	0
locri	17012018	dem	control	1	pm	14.4274	0	0	0	0	0	0	1	0	0	0	0	0	0	0	1	0	0
locri	18012018	dem	control	2	pm	33.3056	0	0	0	2	0	0	1	0	0	0	0	0	0	0	1	0	0
locri	18012018	obs	control	2	am	6.66667	0	0	0	0	0	0	2	0	0	0	0	0	0	0	2	0	0
locri	19012018	obs	positive	2	am	42.7152	0	0	0	0	0	0	2	0	0	0	0	0	1	0	1	0	0
locri	19012018	obs	negative	2	pm	10.2419	0	0	0	0	0	0	1	0	0	0	0	0	0	0	1	0	0
locri	20012018	dem	positive	2	pm	48.0132	0	1	0	2	30	13	1	0	0	8	30	0	0	0	1	13	0
locri	20012018	dem	negative	1	am	33.1391	0	0	0	1	10	0	1	0	0	0	10	0	0	0	1	0	0
oli	17012018	dem	negative	1	am	9.48783	0	1	0	0	13	0	1	0	0	0	13	0	0	0	1	0	0
oli	17012018	obs	negative	1	pm	16.4327	0	0	0	0	0	0	3	0	0	0	0	0	0	0	3	0	0
oli	18012018	dem	positive	1	am	74.7565	1	0	0	0	3	11	0	0	0	12	1	2	0	0	0	11	0
oli	19012018	dem	control	1	pm	55.4447	1	0	0	0	0	0	5	0	0	0	0	0	5	0	0	0	0
oli	19012018	obs	positive	1	am	45.1772	0	0	0	0	0	0	0	0	0	1	0	0	0	0	0	0	0
oli	20012018	dem	positive	2	pm	50.5421	0	1	0	0	2	29	1	1	2	9	0	0	0	0	0	29	0
oli	20012018	obs	control	1	am	35.299	4	0	0	0	0	0	2	0	0	0	0	0	0	0	2	0	0
oli	21012018	obs	positive	2	pm	100	1	1	0	0	0	0	2	0	0	0	0	0	0	0	2	0	0
oli	21012018	obs	negative	2	am	60.0826	0	0	0	0	0	0	7	0	0	0	0	0	7	0	0	0	0
oli	22012018	dem	control	2	am	81.1093	0	0	0	2	0	0	2	0	0	0	0	0	0	0	2	0	0
oli	23012018	obs	control	2	am	23.2049	0	0	0	0	0	0	4	0	0	0	0	0	4	0	0	0	0
oli	24012018	dem	negative	2	am	23.2049	0	0	0	0	0	0	3	0	0	0	0	0	0	0	3	0	0
luna	17012018	dem	negative	1	pm	43.8481	1	1	0	0	2	0	0	0	0	1	0	2	0	0	0	0	0
luna	17012018	obs	negative	1	am	100	1	1	0	0	0	0	0	0	0	0	0	0	0	0	0	0	0
luna	18012018	obs	positive	1	am	54.9378	1	0	0	0	0	0	3	0	0	0	0	0	0	0	3	0	0
luna	19012018	dem	positive	1	am	76.7887	0	0	0	0	0	18	3	3	0	7	0	0	0	0	0	18	0
luna	19012018	obs	control	1	pm	44.4167	0	0	0	0	0	0	1	1	0	0	0	0	0	0	0	0	0
luna	20012018	dem	control	1	am	47.5703	0	0	0	0	0	0	3	0	0	0	0	0	0	0	3	0	0
luna	20012018	obs	positive	2	pm	55.1069	0	1	0	0	0	1	0	0	0	0	0	0	0	0	0	1	0
luna	21012018	dem	positive	2	pm	36.8061	0	1	0	0	0	3	1	0	0	0	0	0	0	0	1	3	0
luna	21012018	dem	negative	2	am	57.7686	0	0	0	1	0	0	1	0	0	0	0	0	0	0	1	0	0
luna	22012018	obs	control	2	am	100	0	0	0	0	0	0	1	0	0	0	0	0	0	0	1	0	0
luna	23012018	dem	control	2	am	16.1538	0	0	0	4	0	0	2	0	0	0	0	0	0	0	2	0	0
luna	24012018	obs	negative	2	am	61.8651	4	0	0	0	0	0	3	0	0	0	0	0	0	0	3	0	0
